# Supplementary material for: Social determinants of health and outcome of extremely preterm infants: A Swiss population-based study
Source: PLoS One. 2026 Apr 21;21(4):e0344616. doi: 10.1371/journal.pone.0344616 (PMC13098954; doi:10.1371/journal.pone.0344616)
Supplement: S1 Data — (XLSX) [file pone.0344616.s001.xlsx]

## Sheet: Feuil1
ID	SES_Score_total	SES_Score_total_cat	Language_French_only	Region	GA_in_day	Sex	Multiplet	Birth_weight	Died	Place_of_birth_in_out	Prenatal_steroids	C-Section	Necrotizing_Enterocolitis	Proven_Sepsis	ROP_intervention	Haemorrhage_severe	Cystic_Leukomalacia	Final_diagnosis_US	Oxy_36weeks	Discharge_to	Discharge_feeding	Follow_up_rate	FU2_B3_cog_comp_ref_cut_off	FU2_B3_cog_comp_ref	FU2_B3_lang_comp_ref_cut_off	FU2_B3_lang_comp_ref	FU2_B3_mot_comp_ref_cut_off	FU2_B3_mot_comp_ref	FU2_NDI	FU2_MDI_index_ref_cut_off	FU2_MDI_index_ref	FU2_PDI_index_ref_cut_off	FU2_PDI_index_ref	FU2_Therapy
1	7	2	1	1	190	2	0	1040	0	1	0	0	1	1	0	0	0	2	1	2	1	1							0	1	105	1	102	0
3	10	3	0	2	191	2	0	650	0	1	1	1	0	1	0	0	0	1	0	2	1	1							1	3	49	2	65	0
4	2	1	1	1	182	2	0	1050	0	1	0	1	0	0	0	0	0	1	0	1	1	1							0	1	104	1	114	0
5	4	1	1	1	185	1	0	765	0	1	0	1	0	1	0	0	0	1	0	2	1	1							0	1	109	1	94	0
6	9	3	0	2	193	2	0	750	0	1	0	1	0	0	0	0	0	1	0	2	1	1							0	1	85	1	70	0
7	2	1	1	1	187	1	1	660	0	1	1	1	0	1	0	0	0	1	0	2	1	1							1	1	104	3	49	1
8	2	1	1	1	187	1	1	850	0	1	1	1	0	1	0	0	0	2	0	2	1	1							1	1	102	3	49	1
9	9	3	0	2	191	2	0	1080	0	1	1	0	0	1	0	0	0	2	0	2	1	1							0	1	89	1	86	1
11	5	1	1	1	183	2	1	790	0	1	1	1	0	0	0	0	0	1	0	2	1	1							0	1	106	1	97	0
12	5	1	1	1	183	1	1	720	0	1	1	1	0	1	0	0	0	1	0	2	1	1							0	1	106	1	77	0
13				2	176	1	0	560	1	1	1	1	0	0	0	0	0	2	0	3	1
14			1	3	190	2	0	1170	1	1	1	1	0	1		1	0	2	0	3
15	7	2	0	3	170	1	0	610	0	1	0	1	1	1	0	0	0	1	1	2	0	1							1	2	69	2	59	1
16	2	1	1	1	179	1	0	800	0	1	1	1	0	1	0	0	0	2	0	2	0	1							0	1	100	1	116	1
17	8	2	1	1	195	2	0	1310	0	1	1	1	0	0	0	0	0	2	0	2	1	1							0	1	71	1	95	0
18	12	3	0	2	182	2	1	580	1	1	1	1	0	0		0	0	1	0	3
19	12	3	0	2	182	2	1	520	1	1	1	1	0	1		0	0	2	0	3
20	3	1	1	1	188	1	0	930	0	1	1	1	1	1	0	0	0	2	1	1	1	1							0	1	80	1	86	1
21				1	172	2	1	780	1	0	1	0	0	1		1	0	2	0	3
22	7	2	1	1	194	1	0	790	0	1	1	1	0	1	0	0	0	1	1	2	1	0
23	9	3	0	2	193	2	0	1060	0	1	1	0	0	1	0	0	0	1	0	1	1	1							0	1	126	1	90	0
24			0	2	179	1	0	780	1	1	0	0	0	1		1	0	2	0	3
25	4	1	1	1	178	1	0	790	1	1	0	1	0	1	0	1	0	2	0	1	0
26				1	191	2	0	490	1	1	1	1	1	1		0	0	2	0	3
27	6	2	1	1	195	2	0	785	0	0	1	1	1	1	0	0	0	1	1	2	0	1							0	1	106	1	81	1
28	8	2	1	1	185	2	0	1020	0	1	1	1	1	1	0	1	0	2	1	1	0	1							1	1	99	1	107	1
29			0	1	182	2	0	600	1	1	1	1	0	0		0	0	1	0	3
30	5	1	0	2	194	2	0	1107	0	1	1	1	0	1	0	0	0	1	0	2	1	1							0	1	107	1	107	0
31	8	2	1	1	179	2	0	640	0	1	1	0	0	1	0	0	0	2	1	2	1	1							0	1	91	1	91	1
32	4	1	1	1	173	2	0	720	0	1	1	1	0	1	0	0	0	2	1	1	1	1							1					1
33	2	1	0	2	195	2	1	1040	0	1	0	1	0	1	0	0	0	1	0	1	0	1							0	1	104	1	108	0
34	2	1	0	2	195	2	1	1100	0	1	0	1	0	1	0	0	0	1	0	1	0	1							0	1	100	1	104	0
35	10	3	0	3	185	2	0	1090	0	1	0	1	0	0	0	1	0	2	0	1	0	1							0	1	95	1	107	1
37	2	1	0	2	171	2	0	690	0	1	0	1	0	1	1	1	0	2	1	2	1	0
38	2	1	1	2	193	2	0	1150	0	1	1	1	0	1	0	0	0	2	0	1	1	1							0	1	84	1	104	0
39	10	3	0	2	175	1	0	741	0	1	0	0	0	1	0	0	0	2	0	2	0	1							0	1	93	1	75	0
40	2	1	1	1	174	1	1	690	0	1	1	1	0	1	1	1	0	2	0	1	1	1							0	1	103	1	103	0
41	2	1	1	1	173	2	1	800	1	1	1	0	0	1	0	1	0	2	0	3
42	10	3		3	189	1	0	1010	1	1	0	1				0	0			3
43	2	1	0	3	193	2	0	1030	0	1	1	0	0	0	0	0	0	1	0	2	1	1							0	1	111	1	103	0
44	10	3	1	3	176	1	0	700	0	1	1	1	0	1	0	1	0	2	1	1	0	1							1	1	95	2	67	1
45	7	2	1	1	182	2	1	870	0	1	1	1	0	0	0	0	0	1	0	2	1	1							0	1	89	1	95	0
46	7	2	1	1	182	2	1	880	0	1	1	1	0	0	0	0	0	1	0	2	1	1							0	1	95	1	95	0
47	2	1	1	1	183	2	1	870	0	1	1	1	0	0	1	0	0	1	1	1	1	1							0	1	103	1	83	0
48	2	1	1	1	183	2	1	890	0	1	1	1	0	1	1	0	0	2	1	1	1	1							0	1	109	1	79	0
49	10	3	0	2	178	2	0	700	0	1	1	1	0	1	0	1	0	2	1	1	0	1							1	1	81	1	71	0
51	11	3	0	2	185	2	0	705	0	1	1	1	0	1	0	1	0	2	1	1	0	1							0	1	79	1	87	0
52	5	1	1	1	177	1	0	840	0	1	1	1	1	1	1	0	0	1	0	2	1	1							0	1	81	1	87	0
53	10	3	0	2	187	1	0	800	0	0	0	0	0	1	0	0	1	2	0	2	0	1							0	1	107	1	102	1
54	5	1	0	2	182	1	1	700	0	1	1	1	0	1	0	0	0	2	0	2	1	1							0	1	93	1	71	1
55	5	1	0	2	182	1	1	700	0	1	1	1	0	0	0	0	0	1	0	1	1	1							0	1	109	1	71	1
56	4	1	1	1	190	1	0	475	0	1	1	1	0	1	0	0	0	2	1	2	1	1							1	1	75	3	49	1
57	4	1	1	1	182	2	0	720	0	1	1	1	0	0	0	0	0	1	1	2	1	1							0	1	113	1	82	1
58				1	184	1	0	785	1	1	0	1	0	0	0	0	0	1	0	3
59	6	2	0	1	192	2	1	1110	0	1	1	1	0	0	0	0	0	2	0	1	0	1							0	1	83	1	82	1
60	6	2	0	1	192	2	1	1059	0	1	1	1	0	1	0	0	0	2	1	2	1	1							0	1	81	1	86	1
62	2	1		2	192	1	0	1195	0	1	1	0	0	1	0	0	0	1	0	2	1	1							0	1	108	1	112	0
63	7	2	0	1	178	2	0	750	0	1	1	0	1	1	0	0	0	1	0	1	1	1							0	1	101	1	71	0
65	8	2	0	1	178	2	1	720	1	1	1	1	0	0	0	1	0	2	0	3
66	8	2	0	1	178	1	1	627	1	1	1	1	0	0	0	0	0	1	0	3
67	7	2	0	1	178	1	1	692	0	1	1	1	0	1	0	1	0	2	0	2	1	0
68	11	3	1	1	188	1	0	584	0	1	1	1	0	0	0	0	0	2	1	1	0	1							0	1	83	1	71	1
69				2	179	2	0	910	1	1	0	0	0	0	0	1	0	2	0	3
70	7	2	1	1	177	1	0	670	0	1	1	1	0	1	0	0	0	2	1	2	1	1							0	1	95	1	87	1
71	10	3	0	3	191	1	0	860	0	1	1	1	0	0	0	0	0	1	0	2	0	1							0	1	103	1	83	0
72	7	2	1	1	178	2	0	650	0	1	1	1	1	1	0	0	0	1	1	1	0	1							1	3	53	1	75	1
73	2	1	0	2	181	2	0	865	0	1	1	1	0	1	0	0	0	1	0	1	1	0
74	5	1	1	1	174	1	1	555	1	1	1	0	0	0	0	1	0	2	0	3
75	3	1	1	1	174	2	1	700	0	1	1	0	0	0	0	0	0	2	0	2	0	1							0	1	85	1	86	0
76	10	3	0	3	189	1	0	900	0	0	0	1	0	0	0	0	0	2	1	2	0	1							1	1	92	2	66	1
77	8	2	1	1	182	2	0	970	0	0	0	1	0	0	1	0	0	2	1	2	0	1							0	1	87	1	87	1
78	2	1	1	1	185	1	1	940	0	1	1	1	0	1	0	0	0	1	0	1	1	1							0	1	97	1	91	0
79	2	1	0	2	185	1	1	980	0	1	1	1	0	1	0	0	0	1	0	1	1	1							0	1	95	1	91	0
80	4	1	0	1	187	1	0	1010	0	1	1	1	0	1	0	0	0	1	0	2	1	1							0	1	94	1	114	0
81	6	2	1	3	177	1	0	490	0	1	1	0	0	0	1	0	0	1	1	2	1	1							0	1	110	1	90	1
82	8	2		3	180	1	0	634	1	1	1	1	0	1	0	0	0	2	0	3
83	10	3	0	2	185	2	0	660	0	1	0	1	0	1	0	0	0	2	0	2	0	1							1	2	57	3	49	0
85	6	2	1	1	181	2	1	900	0	1	0	1	0	1	0	0	0	1	0	1	1	1							0	1	90	1	97	1
86	6	2	1	1	181	2	1	800	0	1	0	1	0	1	0	0	0	2	0	1	1	1							0	1	88	1	97	1
87	8	2	1	1	182	2	0	780	0	1	1	0	0	0	0	0	0	1	0	1	1	1							0	1	99	1	91	0
88	6	2	1	1	191	1	0	850	0	1	1	1	0	0	0	0	0	1	0	2	1	1							1	1	99	2	63	0
89	7	2	1	1	182	2	0	508	0	1	1	1	0	0	0	0	0	1	1	2	1	1							1	2	68	1	78	1
90	4	1	1	1	176	2	1	610	0	1	1	1	0	0	0	0	0	2	0	1	1	1							0	1	99	1	95	1
91	4	1	1	1	176	1	1	658	0	1	1	1	0	0	0	1	1	2	0	1	1	1							0	1	101	1	95	1
92	10	3	1	3	181	2	0	822	1	1	1	0	1	0	0	0	0	2	0	3
93	3	1	1	1	190	2	1	720	0	1	1	1	0	0	0	0	0	2	0	2	1	1							0	1	75	1	83	0
94	2	1	1	1	190	2	1	940	1	1	0	1	0	0	0	1	1	2	0	3
95				2	189	1	0	620	1	1	1	1	0	0	0	1	0	2	0	3
96	5	1	1	3	182	2	0	920	0	1	1	0	0	0	0	0	0	1	0	2	1	1							0	1	91	1	107	0
97	10	3	1	1	189	1	0	895	0	1	0	0	0	0	0	0	0	1	0	1	1	1							0	1	107	1	91	0
99	11	3	1	3	195	1	1	880	0	1	1	1	0	1	0	0	0	2	0	2	1	1	2	75	3	59	2	70	1					1
100	7	2		2	176	2	0	900	1	0	0	0	0	0		1	0	2	0	3
101	4	1	1	1	189	2	0	752	0	1	1	0	0	0	0	0	0	1	0	1	1	1							0	1	105	1	91	1
102	11	3	0	2	195	2	0	520	0	1	1	1	0	0	0	0	0	1	0	2	1	1							0	1	81	1	87	1
103	10	3		2	179	1	0	565	1	1	1	1	1	0	0	0	0	2	0	3
104				1	172	2	0	490	1	1	1	1	0	1	0	0	0	2	0	3
105	9	3	0	2	192	2	0	1110	0	1	1	1	0	0	0	0	0	1	0	1	1	1							0	1	97	1	103	0
106	4	1	1	1	187	2	0	1020	0	1	1	1	0	0	0	0	0	1	0	1	1	1							0	1	95	1	79	0
107	6	2	0	2	195	2	0	1545	0	1	1	0	0	0	0	1	0	2	1	1	0	1							1	2	63	1	83	1
108	6	2	1	1	187	1	0	560	0	1	1	1	1	1	0	0	1	2	1	1	1	1							1	1	81	3	49	1
109	7	2	1	1	195	2	0	700	0	1	0	1	0	0	0	0	0	1	0	2	1	1							0	1	103	1	83	0
113	10	3	0	2	189	1	0	940	0	1	1	1	0	0	0	0	0	1	0	1	0	1							0	1	87	1	102	0
114	3	1	1	1	191	1	1	1090	0	1	1	1	0	0	0	0	0	2	0	2	1	1							0	1	95	1	91	0
115	5	1	1	1	192	2	1	1000	0	1	1	1	0	0	0	1	1	2	0	2	1	1							1	1	91	3	50	1
116	5	1		1	192	2	1	1060	1	1	1	1	0	0	0	1	0	2	0	3
117	11	3	0	2	190	1	0	820	0	1	1	1	0	0	0	0	0	1	0	1	1	1							0	1	98	1	102	1
118			1	1	175	2	0	730	1	1	1	1				0	0		0	3
119	11	3	1	1	189	1	0	889	0	1	0	1	0	0	0	0	0	1	0	2	0	1							0	1	127	1	102	0
120			1	1	187	1	0	970	0	1	1	0	0	0	0	0	0	1	0	2	1	1							0	1	86	1	100	0
121	11	3	0	3	195	2	0	1330	0	1	0	0	0	0	0	0	0	1	1	1	1	1							0	1	98	1	100	1
122				3	179	2	0	512	1	1	1	0	0	1		0	0	1	0	3
123	6	2	0	2	193	1	0	462	0	1	1	1	0	0	1	0	0	1	1	2	0	1							0	1	99	1	99	0
124	6	2	1	1	192	2	0	900	0	1	1	0	0	0	0	0	0	1	0	2	1	1							1	1	87	2	63	1
125				1	168	2	0	695	1	1	1	0	0	0	0	1	0	2	0	3
126	8	2	0	2	182	1	0	840	0	1	1	1	0	0	0	0	0	1	0	1	1	1							0	1	95	1	99	1
127	5	1	1	1	186	2	1	766	0	1	1	1	0	0	0	0	0	1	0	2	1	1							0	1	85	1	90	1
128	5	1	1	1	186	1	1	690	0	1	1	1	0	0	0	0	0	1	0	1	1	1							0	1	79	1	98	1
129				1	180	1	0	670	1	1	0	1								3
130	10	3	0	2	180	1	1	844	0	1	1	1	0	0	0	0	0	1	0	1	0	1							1	1	91	2	59	0
131	10	3	1	1	180	1	0	794	0	1	0	1	0	1	0	1	0	2	0	1	1	1	1	85	1	91	1	85	1					1
132			0	1	188	2	0	1200	1	1	1	1	0	1		1	0	2	0	3
133					171	2	0	680	1	1	0	0								3
134	6	2	1	1	188	1	0	770	0	1	1	1	0	0	0	0	0	1	0	2	1	1	1	120	1	115	1	115	0					0
135	3	1	1	1	184	2	0	980	0	1	1	1	0	0	0	0	0	1	0	2	1	1	1	80	2	68	2	67	1					0
136	4	1	1	1	187	2	0	545	1	1	1	1	0	0		1	0	2	0	3
137	6	2	1	1	193	1	0	650	0	1	1	1	0	1	0	0	0	1	1	2	1	1							0	1	81	1	75	0
138	7	2	0	1	192	1	0	1050	0	1	1	0	0	0	0	0	0	1	0	2	1	1	1	95	1	89	1	91	0					1
139	4	1		1	188	1	0	780	1	1	1	1								3
140	5	1	1	1	191	1	0	870	0	1	1	1	0	0	0	0	0	1	0	1	1	1	1	100	1	89	1	94	0					1
141				3	178	1	0	480	1	1	1	1	0	0	0	1	0	2	0	3
142	6	2		1	190	1	0	1006	0	1	1	1	0	0	0	0	0	1	0	2	1	0
143	6	2	1	1	188	2	1	644	0	1	1	1	0	0	0	0	0	1	1	1	0	1	1	90	2	68	2	73	1					1
144	9	3	1	1	188	1	1	890	1	1	1	1	1	1	0	1	0	2	1	3	1
145	2	1		1	186	1	0	880	1	1	1	1	0	0	0	0	0	2	0	3
147	6	2	0	1	187	2	0	860	0	1	1	1	0	0	0	0	0	2	1	1	1	1	1	95	1	83	1	94	0					0
148	8	2	1	1	184	1	0	867	0	1	1	0	0	0	0	0	0	2	0	1	0	1	1	110	1	91	1	100	0					0
149	5	1	1	2	180	2	0	810	0	1	1	1	0	0	1	0	0	1	0	1	1	1							0	1	97	1	87	1
150	2	1		2	192	2	0	914	0	1	1	0	0	1	0	0	0	2	1	1	1	0
151				2	171	2	0	750	1	1	0	0								3
152	5	1	1	1	192	1	0	947	0	1	1	1	0	0	0	0	0	1	0	1	0	1							0	1	79	1	75	1
153					170	2	0	580	1	1	0	1								3
154	7	2	0	3	182	1	1	620	0	1	1	1	0	0	0	0	0	1	0	2	1	1	1	95	1	86	1	82	0					1
155	7	2	0	3	182	1	1	662	0	1	1	1	0	0	0	0	0	1	0	2	1	1	1	95	2	77	1	85	0					1
156	9	3	1	1	189	2	0	1280	0	1	1	0	0	1	0	0	0	2	0	1	0	1	1	115	1	129	1	100	0					0
157	6	2		1	193	1	0	1180	0	1	1	0	0	0	0	0	0	1	0	2	1	1							0	1	95	1	95	0
158	10	3	0	2	189	1	1	970	0	1	1	1	0	1	0	0	0	1	0	1	0	0
159	10	3	0	2	189	1	1	1030	0	1	1	1	0	0	0	0	0	1	0	1	0	0
160	6	2	1	1	177	2	0	720	0	1	1	1	0	0	0	0	0	1	0	1	1	1	1	100	1	91	1	97	0					1
161	8	2	1	3	175	1	0	740	1	1	1	0	1	1	0	0	0	2	0	3
162	6	2	1	1	185	1	0	900	0	1	0	1	0	0	0	0	0	2	0	2	0	1	1	105	1	109	1	107	0					0
163			1	1	186	2	1	830	0	1	1	1	0	1	0	1	0	2	1	2	1	1							0	1	98	1	84	0
164			1	1	186	2	1	862	0	1	1	1	1	1	0	0	0	1	1	2	1	1							0	1	98	1	84	0
165				1	175	2	0	760	1	1	0	0								3
166				1	171	2	0	600	1	1	1	0	0	0	0	1	0	2	0	3
167	11	3	1	1	194	1	0	900	0	1	1	1	0	0	0	0	0	2	0	2	0	1	1	145	1	103	1	103	0					0
168			1	2	189	2	0	985	0	1	1	1	0	0	0	0	0	1	0	2	1	0
169				2	174	1	0	620	1	1	1	0	0	0	0	0	0	1	0	3
171	4	1		1	173	1	0	390	1	1	0	0								3
172	4	1	1	1	187	1	0	560	0	1	1	1	0	1	0	0	0	2	0	1	1	1							1	1	71	2	63	1
173	5	1	1	3	189	1	0	960	0	1	1	1	0	0	0	0	0	1	0	1	1	1							0	1	85	1	87	0
174	10	3	1	2	174	2	0	697	1	1	1	0	1	1	0	0	0	2	0	3
178			1	1	195	2	0	710	1	1	1	1	0	0	0	0	0	1	0	3
179				1	172	2	1	620	1	1	0	0								3
180				1	172	2	1	770	1	1	0	0								3
181	2	1	0	2	182	1	1	665	0	1	1	1	0	1	0	0	0	1	0	2	1	1							1	1	75	1	83	0
182	2	1	0	2	182	1	1	673	0	1	1	1	0	1	0	0	0	1	0	2	1	1							1	1	79	1	83	0
183	10	3		3	175	1	0	720	1	1	0	0								3
184	8	2	1	1	186	1	0	840	0	1	1	1	0	0	0	0	0	2	1	2	1	1							1					1
185				3	170	2	0	870	1	1	0	0								3
186	2	1	1	1	180	2	0	790	0	0	1	0	0	1	0	0	0	1	1	2	1	1	1	115	1	97	1	94	0					0
187				1	175	1	1	730	1	0	0	1	0	1	0	1	0	2	0	3
188				1	175	2	1	956	1	0	0	1	0	0	0	1	0	2	0	3
189	5	1	1	1	191	2	1	720	0	1	1	1	0	0	0	0	0	2	1	1	0	1	1	85	2	68	3	58	1					1
190	10	3	1	2	187		0	570	1	1	0	1	0	0	0	0	0	1	0	3	1
191	5	1	1	1	187	1	0	885	0	1	1	0	0	0	0	0	0	2	0	2	1	1	1	100	1	91	1	100	0					0
192	5	1	1	1	189	2	0	885	0	0	0	0	0	1	0	0	0	1	1	2	1	1	1	105	1	86	1	97	0					1
193			1	2	182	2	0	800	1	1	1	0	0	1	0	0	0	2	0	3
194				3	168	2	0	490	1	1	0	1				0	0			3
195				1	190	2	0	325	1	1	1	1	0	0	0	0	0	1	0	3
196	6	2	1	1	177	2	0	820	0	1	1	0	0	1	0	0	0	2	1	2	1	1	1	90	1	89	1	88	0					0
197	10	3	1	3	191	2	0	910	0	1	1	0	0	0	0	0	0	2	0	1	0	1	1	85	2	79	1	85	0					0
198	6	2	0	2	194	1	1	920	0	1	1	0	0	1	0	0	0	1	0	1	1	1	1	110	1	89	1	107	0					0
199	6	2	0	2	194	2	1	1230	0	1	1	0	0	1	0	0	0	1	0	1	1	1	1	100	1	86	1	97	0					0
200	8	2	1	3	181	1	0	915	1	1	1	1	0	0	0	1	0	2	0	3
201	6	2	1	1	187	2	0	1025	0	1	1	1	0	1	0	0	0	2	0	1	0	1	1	110	1	106	1	107	0					1
202	3	1	1	1	193	2	0	1077	0	1	1	0	0	1	0	0	0	2	1	2	1	1	1	100	1	112	1	85	0					1
203	5	1	1	1	185	2	0	920	0	1	1	1	0	0	0	0	0	2	0	2	0	1	1	105	1	91	1	97	0					1
204	6	2	1	1	177	2	0	800	0	1	1	1	0	1	0	0	0	2	1	1	0	1	1	85	2	68	2	73	1					1
207			1	1	184	2	0	910	1	0	0	0	0	0	0	1	0	2	0	3
208	2	1	0	3	180	2	0	705	0	1	1	1	0	0	0	0	0	2	0	1	1	0
210			1	2	191	2	0	660	1	1	1	1	0	1	0	0	0	2	0	3
211	2	1		1	181	2	0	810	1	1	1	0	0	0	0	0	0	2	0	3
212	7	2	1	1	190	2	1	990	0	1	1	0	0	0	0	0	0	1	0	1	1	1	1	95	1	97	1	100	0					0
213	7	2	1	1	190	2	1	1000	0	1	1	0	0	0	0	0	0	1	0	1	1	1	1	100	1	97	1	100	0					0
214	3	1	1	1	191	1	0	735	0	1	1	1	1	0	0	0	0	1	0	2	1	1	1	125	1	103	1	103	0					0
215	5	1	0	1	192	2	1	925	0	1	1	0	0	0	0	1	1	2	1	2	1	1	1	85	2	71	1	88	0					1
216	5	1	0	1	192	2	1	990	0	1	1	1	0	0	0	0	0	1	0	2	1	1	1	85	2	77	1	88	0					0
217				1	171	2	0	630	1	1	0	0								3
218	4	1	1	1	179	2	0	950	0	1	1	0	0	1	0	1	0	2	1	1	0	1	1	105	1	100	1	110	0					0
219	10	3		1	176	1	0	740	1	1	0	0								3
220	10	3	0	2	171	2	0	560	0	0	1	0	1	1	0	0	0	2	1	2	0	1	1	90	3	62	2	76	1					1
221	6	2	0	2	171	1	1	520	1	1	1	0								3
222	6	2	0	2	173	1	1	530	0	1	1	1	1	1	0	0	0	1	1	2	0	1	1	95	1	83	1	103	1					1
223	11	3	1	1	189	1	0	930	0	1	1	0	0	0	0	1	1	2	0	2	0	1	1	95	1	89	3	55	1					1
224	10	3	0	2	186	1	0	747	0	1	1	1	0	1	0	0	0	2	1	2	0	1	1	80	1	100	1	82	0					1
225	3	1	1	1	192	2	0	1050	0	1	1	0	0	0	0	0	0	1	0	1	0	1	1	95	1	103	1	94	0					0
226				1	173	1	0	540	1	1	0	1								3
227	2	1	1	1	188	2	0	820	0	1	1	1	0	0	0	0	0	1	0	1	1	1	1	100	1	89	1	91	0					0
228	8	2	0	2	188	1	0	810	0	1	1	0	0	0	0	0	1	2	0	2	1	1	1	100	1	94	1	91	0					0
230	2	1	1	1	187	2	0	805	0	1	1	1	0	1	0	0	0	2	1	2	1	1	2	70	3	59	3	46	1					1
231			1	1	194	2	0	1030	0	1	1	0	0	0	0	0	0	1	0	2	1	1	1	140	1	121	1	94	0					0
232	5	1	1	1	188	2	0	1010	0	1	1	1	0	1	0	0	0	1	0	2	1	1	1	105	1	91	1	103	0					0
233	5	1	1	3	183	2	0	880	0	1	1	0	0	0	0	0	0	2	0	1	1	1	1	80	2	68	2	79	0					1
234	6	2	1	1	195	1	0	710	0	1	1	1	0	0	0	0	0	2	1	2	0	1	1	90	2	79	2	76	1					1
236	7	2	1	1	195	2	0	1075	0	1	1	1	0	0	0	0	0	2	0	2	1	1	1	100	1	100	1	97	0					0
237	8	2	1	2	181	2	0	835	0	1	1	1	0	1	0	0	0	1	0	1	1	1	1	115	1	91	1	97	0					0
238	5	1	0	1	192	1	0	979	0	1	1	1	0	0	0	0	0	2	0	1	0	1	1	85	1	83	2	79	0					1
239	6	2	0	2	195	1	1	617	0	1	1	1	1	0	0	1	0	2	0	2	0	1	1	105	1	94	1	103	0					1
240	6	2	0	2	195	1	1	1065	0	1	1	1	0	0	0	0	0	1	0	2	0	1	1	115	1	94	1	103	0					1
242	4	1	1	1	181	1	0	790	1	1	1	0								3
244				2	174	1	1	600	1	1	0	0	1	1	0	1	0	2	0	3
245				2	174	1	1	600	1	1	0	0	0	0	0	1	0	2	0	3
246	6	2	1	1	170	2	1	725	1	1	1	0	1	1	0	0	0	2	0	3
247	7	2	0	1	184	1	0	630	0	1	1	0	0	0	0	0	0	1	0	1	1	1	1	115	1	106	1	103	0					1
248	9	3	1	3	195	1	0	920	0	1	1	1	0	0	0	0	0	1	0	2	1	1	1	115	1	100	1	100	0					0
249	3	1	1	1	192	2	1	1010	0	1	1	1	0	1	0	0	0	1	0	1	1	1	1	135	1	103	1	103	0					0
250	3	1	1	1	192	2	1	950	0	1	1	1	0	1	0	0	0	2	0	1	1	1	1	125	1	103	1	103	0					0
251	6	2	1	1	177	2	0	660	0	1	1	1	1	1	0	0	0	2	1	1	0	1	1	85	2	77	2	67	1					1
252	4	1	1	1	193	1	0	609	0	1	1	1	0	1	0	0	0	2	0	1	1	1	1	105	1	94	1	100	0					0
253	2	1	1	1	185	2	0	900	0	1	0	0	0	0	0	0	0	1	0	1	1	1	1	105	1	91	1	97	0					0
254	6	2	1	1	194	1	0	1056	0	1	0	1	0	1	0	0	0	2	1	1	1	1	1	120	1	109	1	118	0					0
255	6	2	1	3	192	1	0	850	0	1	1	1	0	0	0	0	0	1	0	2	0	0
257	10	3	0	2	179	1	0	720	0	1	1	0	0	0	0	0	0	1	0	2	1	1	1	95	1	91	1	82	0					0
258				2	182	2	0	680	1	1	1	1	0	1	0	0	0	1	0	3
259	10	3	1	3	182	1	0	865	0	1	1	1	1	1	0	0	0	2	1	1	0	1	1	85	1	83	1	100	0					0
260				2	174	2	0	470	1	1	0	0								3
261	5	1	1	1	190	1	1	772	0	1	1	1	0	0	0	0	0	1	0	2	1	1	1	125	1	109	1	97	0					0
262	5	1	1	1	190	1	1	780	0	1	1	1	0	0	0	0	0	1	0	2	1	1	1	125	1	109	1	103	0					0
263			1	3	170	1	0	680	1	1	0	0	0	0	0	1	0	2	0	3
264	6	2	1	1	174	1	0	606	0	1	1	0	1	1	0	0	0	1	1	1	0	1	1	105	1	94	1	100	0					0
265	3	1	1	1	184	1	0	617	0	1	1	1	1	1	0	0	0	2	0	1	0	1	1	85	2	79	1	91	0					0
266				1	176	1	0	600	1	1	1	1	0	1	0	1	0	2	0	3
268	8	2	0	2	193	1	0	1290	0	0	0	0	0	0	0	0	0	1	0	1	1	1	1	100	1	94	1	94	0					0
270	9	3	1	3	195	2	0	1120	0	1	1	1	0	0	0	1	0	2	0	1	1	1	1	90	1	83	1	91	0					1
271	6	2	1	1	189	2	0	770	0	1	1	1	0	1	0	0	0	2	1	1	0	1	1	100	1	89	1	85	0					1
272				2	190	1	0	840	1	1	1	1	1	0	0	0	0	2	0	3	1
273	3	1	1	1	192	1	1	1015	0	1	0	1	0	0	0	0	0	1	1	2	1	1	1	100	1	97	1	91	0					0
274	3	1	1	1	192	2	1	1025	0	1	0	0	0	0	0	0	0	1	0	2	1	1	1	100	1	91	1	94	0					0
275	6	2	1	1	184	2	0	1128	0	1	1	0	0	1	0	0	0	2	1	1	0	1	1	120	1	100	1	100	0					0
276				1	168	2	0	580	1	1	0	0								3
277	2	1	0	3	191	2	0	940	0	1	1	0	0	1	0	0	0	1	0	2	1	0
279	8	2	0	3	172	2	0	580	0	0	1	0	0	1	1	0	0	1	1	1	0	1							1					1
280	5	1	1	1	181	1	0	865	0	1	1	0	1	1	0	0	0	1	1	2	0	1	1	100	1	103	1	94	0					1
281	6	2	1	1	176	1	1	650	0	1	1	0	0	0	0	0	0	1	1	2	0	0
282	8	2	1	1	193	1	0	946	0	1	1	1	0	0	0	0	0	2	0	2	1	1	1	115	1	103	1	110	0					1
284	2	1	1	1	194	2	1	885	0	1	1	1	1	1	0	0	0	1	0	1	0	1	1	100	1	83	2	70	1					1
285	2	1	1	1	194	2	1	1000	0	1	1	1	0	1	0	0	0	1	0	1	0	1	1	100	2	77	2	73	1					1
286			0	1	187	1	0	450	1	1	1	1	0	1	0	0	0	2	0	3
287	10	3	1	1	187	2	0	950	0	1	1	0	0	1	0	1	0	2	1	2	0	0
288	7	2	1	1	186	2	0	663	0	1	1	1	0	1	0	0	0	1	1	1	0	1	1	115	1	91	1	97	1					1
289	6	2	1	1	186	2	0	960	0	1	1	1	1	1	0	0	0	2	1	1	1	1	1	120	1	100	1	100	0					1
290	10	3	0	2	181	2	1	782	1	1	1	1	0	0	0	1	0	2	0	3
291	10	3	0	2	181	2	1	630	1	1	1	1	0	0	0	1	0	2	0	3
292	10	3	1	2	182	2	0	480	1	1	1	1	0	1	0	0	0	1	0	3
293	6	2	1	2	189	1	0	775	0	1	1	0	0	1	0	0	0	1	1	2	1	1	1	95	1	91	1	91	0					0
295	9	3	0	2	194	1	1	880	0	1	1	0	1	1	0	0	0	2	1	2	0	1	1	85	2	77	2	73	1					1
296	9	3	0	2	194	1	1	930	0	1	1	0	0	1	0	0	0	2	0	2	0	1	1	85	2	71	2	70	1					1
297			1	1	185	2	0	710	0	1	1	1	0	1	0	1	0	2	0	2	0	1	1	125	1	100	1	97	0					1
298			0	3	179	2	0	750	0	1	1	0	0	1	0	0	0	2	1	1	1	0
299				1	171	1	0	700	1	1	0	0								3
302				1	172	1	0	630	1	1	1	0	1	1	0	0	0	1	0	3
304	4	1	0	2	189	2	1	1090	0	1	1	1	0	1	0	0	0	1	0	2		1							0	1	75	1	86	1
305	12	3	0	2	189	1	1	800	0	1	1	1	0	1	0	0	0	1	1	2	1	1							0	1	75	1	86	1
306	6	2	0	2	188	1	0	670	0	1	1	1	0	1	0	1	0	2	1	2	1	1	1	100	1	89	1	97	0					1
307	6	2		1	193	2	0	1165	0	1	1	0	0	0	0	0	0	2	1	1	1	1	1	110	1	89	1	88	0					1
308	3	1	1	1	179	2	0	680	0	1	1	0	0	0	0	0	0	2	1	2	1	1	1	110	1	127	1	112	0					1
309	5	1	1	1	191	1	0	1000	0	0	1	1	0	0	0	0	0	1	0	2	1	1	1	125	1	115	1	110	0					0
310	8	2	1	2	177	1	0	410	0	1	1	1	0	1	0	0	0	2	1	1	0	1	1	105	1	91	1	103	0					0
311	4	1	1	1	174	2	1	705	0	1	1	1	0	1	0	0	0	2	1	2	0	1	1	115	1	100	1	100	0					1
312	4	1	1	1	174	1	1	795	1	1	1	1	0	1	0	0	0	1	0	3
313	6	2	1	3	188	1	1	560	0	1	1	1	0	0	0	0	0	1	0	1	1	1	1	100	1	100	1	100	0					0
314	6	2	1	3	188	1	0	740	0	1	1	1	0	0	0	0	0	1	0	1	1	1	1	90	1	100	1	100	0					0
315				1	186	2	0	950	1	1	1	0	1	1	0	0	0	1	0	3
316	9	3	0	3	191	1	0	1000	0	1	1	1	0	0	0	0	0	1	1	1	1	1	1	115	1	115	1	107	0					0
317	6	2	1	1	189	2	1	676	0	1	1	1	0	0	0	0	0	1	0	2	1	1	1	100	1	91	1	97	0					0
318	6	2	1	1	189	2	1	780	0	1	1	1	0	0	0	0	0	1	0	2	1	1	1	100	1	91	1	103	0					0
319			0	3	183	2	0	980	1	1	1	1	0	1	0	1	0	2	0	3
320	10	3	0	2	195	1	0	800	0	1	1	1	0	0	0	0	0	1	0	1	0	1	1	100	1	91	1	100	0					1
321				1	168	2	0	690	1	1	0	0								3
322	8	2	1	1	190	1	0	700	0	1	1	0	0	0	0	0	0	1	0	1	0	1	2	75	2	68	1	94	1					0
325	6	2	0	1	190	1	0	1020	0	1	1	0	0	0	0	0	0	1	1	2	1	1	1	110	1	94	1	100	0					1
326	4	1	1	1	189	2	1	750	0	1	1	1	0	1	0	1	0	2	1	2	0	1	1	95	1	106	2	70	1					1
327	4	1	1	1	189	2	1	910	0	1	1	1	0	0	0	0	0	1	1	1	1	1	1	105	1	106	1	94	0					0
328	3	1	1	1	194	1	1	820	0	1	1	1	1	1	0	0	0	2	1	1	0	1	3	60	3	62	3	58	1					1
329	3	1	1	1	194	2	1	1300	0	1	1	1	0	0	0	0	0	1	1	1	0	1	2	70	2	68	3	64	1					1
330	8	2	1	2	188	1	1	700	1	1	1	0	0	1	0	1	0	2	0	3
331	6	2	1	2	181	1	0	900	0	1	1	0	0	1	1	0	0	2	1	2	1	1	1	105	1	103	1	97	0					0
332	10	3	1	3	188	2	0	970	0	1	1	1	0	1	0	0	0	2	0	1	0	1	1	80	2	79	1	85	0					0
333				2	180	2	0	760	1	0	0	1	0	0		1	0	2	0	3
334	5	1	1	1	195	2	1	1070	0	1	1	1	1	0	0	0	0	1	0	2	1	1	1	90	1	91	1	97	0					0
335	5	1	1	1	195	2	1	910	0	1	1	1	1	1	0	0	0	1	0	2	1	1	1	90	1	91	1	97	0					1
336				1	174	1	0	400	1	1	1	1								3
337	4	1	1	1	189	1	1	845	0	1	1	1	0	1	0	0	0	1	0	2	1	1	1	115	1	112	1	91	0					1
338	10	3	1	1	173	1	0	630	0	1	1	0	0	1	0	0	0	2	1	2	0	0
339	6	2	1	2	174	2	0	760	0	1	1	1	1	1	0	0	0	1	1	2	1	1	1	95	1	89	2	79	0					0
340	6	2	1	1	191	1	0	1080	0	1	1	0	0	0	0	1	0	2	0	1	1	1	1	115	1	100	1	94	1					0
341				2	168	2	0	660	1	1	0	0								3
342			1	1	192	1	0	700	1	1	0	1	0	0	0	0	0	1	0	3
343	10	3	1	1	191	2	0	950	0	1	1	0	0	1	0	0	0	1	0	2	0	1	1	115	1	106	1	110	0					0
344			1	3	168	2	0	520	1	1	0	0	1	1	0	1	0	2	0	3
345	10	3	1	1	192	1	0	610	0	1	1	1	0	1	0	0	0	1	0	2	0	1	1	95	1	91	1	100	0					0
347	2	1		2	174	1	0	740	1	1	0	0								3
348	10	3	0	3	193	2	1	966	0	1	1	1	1	1	0	0	0	1	1	1	0	1	1	85	2	65	2	79	0					0
349	10	3	0	3	193	2	1	890	0	1	1	1	0	1	0	0	0	1	0	1	0	1	2	75	3	47	1	85	1					1
350	6	2	1	1	186	2	0	950	0	1	1	0	0	0	0	0	0	1	1	2	0	1	1	95	2	77	1	82	1					1
351	8	2	0	2	175	1	0	440	0	1	1	1	1	1	0	0	0	1	1	1	0	1	1	90	2	79	2	79	1					1
352	6	2	1	1	188	2	0	800	0	0	1	1	1	1	0	0	0	1	1	1	1	1	1	135	1	115	1	107	0					0
353	6	2	1	1	191	2	0	880	0	1	1	0	0	0	0	0	0	1	0	2	1	1	1	95	1	94	1	85	0					0
354				2	186	1	0	870	0	1	0	0	0	0	0	0	0	2	0	1	1	0
355	8	2	0	2	177	2	0	785	0	1	1	0	0	1	0	0	0	1	1	1	0	1	1	90	2	74	1	100	0					0
356			1	1	192	1	0	1000	0	1	1	0	0	0	0	0	0	1	0	2	1	1	1	95	1	86	1	85	0					1
357	6	2	1	1	186	2	0	545	0	1	1	1	0	1	0	0	0	1	0	2	1	0
359	6	2	0	2	175	2	0	500	0	1	1	0	0	1	0	0	0	2	0	2	0	1	1	100	2	79	1	94	0					1
361	4	1	1	1	192	1	0	975	0	1	1	0	1	1	0	0	0	2	0	2	1	1	2	75	2	79	2	67	1					1
362	10	3	0	1	182	2	0	1040	0	1	1	1	1	1	0	0	0	2	1	1	0	0
363	8	2	0	2	172	2	1	585	0	1	1	1	0	1	0	0	0	2	0	1	1	1	1	95	1	86	1	94	0					1
364	7	2	1	2	172	2	1	585	1	1	1	1	0	1	0	1	0	2	0	3
366	2	1	1	1	188	1	1	800	0	1	1	1	1	1	0	0	0	1	0	1	0	1	1	110	1	103	1	110	0					1
367	2	1	1	1	188	1	1	870	1	1	1	1	0	1	0	0	0	1	0	3
368	4	1	1	2	175	1	0	600	1	1	1	1	0	1	0	1	0	2	0	3
369	7	2	1	2	175	1	0	690	0	1	1	1	0	1	0	0	0	2	0	1	0	0
370	8	2	1	1	192	2	0	850	0	1	1	1	0	1	0	0	0	2	0	1	0	1	1	110	1	94	1	88	0					1
371	9	3	1	1	182	2	0	850	1	1	1	1	0	1	0	0	0	2	0	3
372	6	2	1	1	189	1	0	1000	0	0	0	1	0	0	0	0	0	2	0	2	1	1	1	100	1	109	1	97	0					0
373	4	1	1	1	184	1	0	530	1	1	1	1	0	1	0	0	0	2	0	3
374			1	1	189	2	0	985	1	0	0	1	0	1	0	0	0	2		3
375	7	2	1	1	194	1	1	800	0	1	1	1	0	0	0	0	0	2	0	1	1	1	1	120	1	86	1	100	0					0
377	6	2	1	3	195	2	0	1200	0	1	1	1	0	1	0	0	0	1	0	1	1	1	1	100	1	112	1	124	0					0
378	5	1	1	1	185	1	0	600	0	1	1	0	0	0	0	0	0	1	0	1	1	1	1	125	1	97	1	100	0					0
379			1	2	194	2	0	1354	0	1	1	1	0	1	0	0	0	1	0	2	1	0
380	9	3	0	2	189	2	0	1240	0	1	1	1	0	1	0	0	0	1	0	1	1	1	1	105	1	97	1	103	0					0
381	8	2	0	3	188	1	0	1135	1	1	1	1	0	0	0	1	1	2	0	3
382	8	2	0	2	186	2	0	1020	0	1	1	1	0	1	0	0	0	1	1	2	0	1	1	80	3	53	3	64	1					1
383	5	1	1	1	189	1	0	1200	0	0	0	1	0	0	0	0	0	1	0	1	1	1	1	115	1	109	1	110	0					0
384	5	1	1	1	193	1	0	1040	0	1	1	0	0	0	0	0	0	1	0	2	1	0
385	7	2	0	1	187	2	0	844	0	1	1	0	0	1	0	1	0	2	1	2	0	1	1	120	1	89	1	118	0
386	5	1	0	1	192	2	1	862	0	1	1	1	0	0	0	0	0	1	0	2	1	1	3	55	3	50	3	46	1					0
387	4	1	0	1	192	1	1	880	0	1	1	1	0	0	0	0	0	1	0	2	1	1	3	55	3	50	3	46	1					0
388	5	1	0	1	192	1	1	970	0	1	1	1	1	0	0	0	0	1	0	2	1	1	3	55	3	50	3	46	1					0
389	5	1	1	1	184	2	0	731	0	1	1	1	0	1	0	0	0	1	1	2	1	1	3	55	3	50	3	46	1					0
390	9	3	1	2	187	2	0	987	0	1	1	0	0	1	0	0	0	1	0	1	1	1	1	85	1	94	1	85	0					0
391	8	2	1	3	180	1	1	630	0	1	1	1	0	1	0	0	0	2	1	1	1	1	1	100	1	118	1	100	0					0
392	8	2	1	3	180	2	1	650	0	1	1	1	0	1	0	0	0	1	0	1	1	1	1	90	1	115	1	97	0					0
393	8	2	0	2	169	1	1	520	0	1	1	1	1	1	0	0	0	1	1	2	1	1	1	85	2	77	3	61	1					1
394	8	2	0	2	169	2	1	620	0	1	1	1	0	1	1	0	0	1	0	2	1	1	1	85	2	77	2	76	1					0
395	8	2	0	2	193	1	0	1210	0	1	1	0	0	0	0	0	0	1	0	2	1	1	1	110	1	94	3	46	1					0
396	2	1	1	1	195	2	0	1018	0	1	1	1	0	0	0	0	0	1	0	2	1	1	1	115	1	118	1	103	0					1
397	6	2	0	2	185	1	0	910	0	1	1	0	0	0	0	0	0	1	0	2	1	1	1	115	1	106	1	112	0					0
398	10	3		2	194	1	0	1000	0	1	1	1	0	1	0	0	0	2	0	2	1	1	1	95	1	91	1	100	0					0
399	4	1	1	1	180	2	0	880	0	1	1	1	0	1	0	0	0	1	1	1	1	1	1	130	1	115	1	103	0					1
400	9	3	0	1	186	2	0	680	0	1	1	0	0	0	0	0	0	2	0	1	1	1	1	100	1	89	1	100	0					0
401	9	3	0	2	177	2	0	597	0	1	1	1	0	1	1	0	0	1	1	1	1	1	2	70	3	50	2	73	1					1
402	4	1	1	2	176	2	0	700	0	1	1	1	0	1	0	1	0	2	0	1	0	1	2	75	3	62	1	82	1					1
403	7	2	0	1	176	2	1	670	0	1	1	1	0	1	0	1	0	2	1	1	1	1							1					1
404	7	2	0	1	176	2	1	690	0	1	1	1	0	1	0	0	0	2	1	1	1	1	1	85	2	77	1	85	0					1
405	9	3	1	1	186	1	0	900	0	1	1	1	0	0	0	0	1	2	0	1	0	1	1	95	1	97	1	100	1					1
406	5	1	0	2	192	2	0	870	0	1	1	1	0	0	0	0	0	1	1	2	1	1	1	100	1	103	1	100	0					0
407	6	2	1	1	182	2	0	790	1	1	1	1	0	1	0	1	0	2	0	3
408	3	1	1	1	179	1	0	785	0	0	0	1	1	1	0	0	0	1	0	2	0	1	1	95	1	91	1	91	0					0
409	6	2	1	3	192	1	0	820	0	1	1	1	0	0	0	0	0	1	0	1	1	1	1	90	1	83	1	88	0					0
410	8	2	0	2	191	1	0	1050	0	1	1	1	0	0	0	0	0	1	0	2	1	1	1	100	1	94	1	94	0					0
411	8	2	1	3	195	2	0	1195	0	1	1	1	0	0	0	1	0	2	0	1	1	1							1					1
412	6	2	0	2	190	2	0	1100	0	1	1	0	0	0	0	0	0	1	0	1	1	1	1	90	1	97	1	85	1					1
413	4	1	1	1	175	2	1	680	0	1	1	1	1	1	1	0	0	1	1	2	1	1	1	100	1	94	1	88	1					0
414	5	1	1	1	175	1	1	630	0	1	1	1	0	1	1	0	0	1	1	2	1	1	1	95	1	106	1	107	0					0
415	8	2	1	1	176	2	0	645	0	0	1	1	0	1	0	1	0	2	1	2	1	1	2	65	3	59	3	55	1					1
416	5	1	1	1	190	2	0	645	0	1	1	1	0	0	0	0	0	1	1	1	1	1	1	95	2	71	1	94	0					1
417	4	1	1	1	194	1	1	525	0	1	1	1	0	1	0	0	0	2	1	2	1	1	1	105	1	103	1	103	0					1
418	4	1	1	1	194	1	1	1050	0	1	1	1	0	1	0	0	0	2	1	2	1	1	1	105	1	103	1	100	0					1
419	6	2	1	2	181	2	0	630	0	1	1	1	1	1	0	0	0	2	1	2	1	1	1	80	2	71	1	91	0					0
420	9	3	1	3	178	2	0	700	0	1	1	1	1	1	0	0	0	1	1	1	1	1	1	95	1	91	1	91	0					1
421	8	2	0	2	186	2	0	660	0	1	1	1	0	1	0	0	0	1	1	1	1	1												1
422	8	2	1	1	182	2	1	680	0	1	1	1	0	1	0	0	0	1	1	2	0	1	1	110	1	91	1	103	0					0
423	8	2	1	1	182	1	1	690	0	1	1	1	0	1	1	0	0	1	1	1	0	1	1	100	1	83	1	91	0					0
424	8	2	1	1	182	2	1	610	1	1	1	1	0	1	0	0	0	1	0	3
425	6	2	1	1	185	1	0	925	0	1	1	1	0	1	0	1	0	2	0	2	0	1	1	100	2	77	1	97	0					0
426	10	3	0	3	190	1	0	1080	0	1	1	0	0	0	0	0	0	2	0	2	1	1	1	100	1	109	1	107	0					0
427	4	1	1	3	184	2	0	676	0	1	0	1	1	1	0	0	0	1	1	1	1	1	1	90	2	77	1	88	0					0
428	8	2	1	2	191	1	0	1065	0	1	1	1	1	0	0	0	0	1	0	1	1	1	1	115	1	115	1	107	0					0
429	7	2	1	2	184	2	0	690	0	1	1	1	0	1	0	0	0	2	0	2	0	1	1	115	1	91	1	103	0					1
430	4	1	1	1	186	2	0	810	0	0	1	1	0	0	0	0	0	1	0	2	1	1	1	100	1	100	1	91	0					1
431	8	2	1	2	185	1	0	670	0	1	1	1	1	1	0	0	0	2	1	1	1	1	1	90	1	91	1	91	0					0
432	6	2	1	1	186	1	0	709	0	1	1	0	0	1	0	0	0	1	0	2	1	1	1	105	1	89	1	100	0					0
433	2	1	1	1	174	2	0	760	0	1	1	0	0	1	1	0	0	2	0	2	1	1	1	105	2	79	1	94	0					0
434	11	3	1	3	192	1	0	540	0	1	1	1	0	0	0	0	0	1	0	2	0	1
435	4	1	1	2	179	2	0	630	0	1	1	0	0	1	0	0	0	2	0	2	1	1	1	95	1	83	1	85	0					0
436	6	2	0	2	178	1	0	600	0	1	1	1	1	1	1	0	0	2	1	1	0	1	1	95	1	106	2	73	1					1
438	6	2	0	2	192	1	0	930	0	1	1	1	0	1	0	0	0	1	0	1	1	1	1	130	1	118	1	103	0					1
439	6	2	1	1	188	1	0	580	0	1	1	1	0	1	0	0	0	1	0	2	1	1	1	110	1	100	1	103	0					0
440					181	2	0	756	0	1	1	1	1	1	0	0	0	2	1	1	1	0
444				1	193	1	0	405	1	1	1	1	0	0	0	0	0	1	0	3
445				2	184	2	0	670	1	1	0	1	0	0	0	1	0	2	0	3
446				1	185	2	0	750	1	1	1	1	0	0	0	0	0	1	0	3
447				1	177	1	0	700	1	1	1	0	1	1	0	0	0	2	0	3
449				3	171	2	0	660	1	1	0	0								3
452			1	3	173	1	0	610	1	1	0	0								3
453				3	186	2	0	580	1	1	1	1	1	1	0	1	0	2	0	3
454					177	2	0	730	1	0	1	1	0	0	0	1	0	2	0	3
