# Supplementary material for: Social determinants of health and outcome of extremely preterm infants: A Swiss population-based study
Source: PLoS One. 2026 Apr 21;21(4):e0344616. doi: 10.1371/journal.pone.0344616 (PMC13098954; doi:10.1371/journal.pone.0344616)
Supplement: S2 Data — (XLSX) [file pone.0344616.s002.xlsx]

## Sheet: Feuil1
ID	SES_Score_total	SES_Score_total_cat	Language_French	Region	GA_in_day	Sex	Multiplet	Birth_weight	Died	Place_of_birth_in_out	Prenatal_steroids	C-Section	Necrotizing_Enterocolitis	Proven_Sepsis	ROP_intervention	Haemorrhage_severe	Cystic_Leukomalacia	Final_diagnosis_US	Oxy_36weeks	Discharge_to	Discharge_feeding	Follow_up	FU2_B3_cog_comp_ref_cut_off	FU2_B3_cog_comp_ref	FU2_B3_lang_comp_ref_cut_off	FU2_B3_lang_comp_ref	FU2_B3_mot_comp_ref_cut_off	FU2_B3_mot_comp_ref	FU2_NDI	FU2_MDI_index_ref_cut_off	FU2_MDI_index_ref	FU2_PDI_index_ref_cut_off	FU2_PDI_index_ref	FU2_Therapy
1	7	middle	yes	Swiss	190	male	No	1040	No	in	No	No	Yes	Yes	No	No	No	abnormal	Yes	other_hospital	MOM	yes							no	1	105	1	102	no
3	10	low	no	Europe	191	male	No	650	No	in	Yes	Yes	No	Yes	No	No	No	normal	No	other_hospital	MOM	yes							yes	3	49	2	65	no
4	2	high	yes	Swiss	182	male	No	1050	No	in	No	Yes	No	No	No	No	No	normal	No	home	MOM	yes							no	1	104	1	114	no
5	4	high	yes	Swiss	185	female	No	765	No	in	No	Yes	No	Yes	No	No	No	normal	No	other_hospital	MOM	yes							no	1	109	1	94	no
6	9	low	no	Europe	193	male	No	750	No	in	No	Yes	No	No	No	No	No	normal	No	other_hospital	MOM	yes							no	1	85	1	70	no
7	2	high	yes	Swiss	187	female	Yes	660	No	in	Yes	Yes	No	Yes	No	No	No	normal	No	other_hospital	MOM	yes							yes	1	104	3	49	yes
8	2	high	yes	Swiss	187	female	Yes	850	No	in	Yes	Yes	No	Yes	No	No	No	abnormal	No	other_hospital	MOM	yes							yes	1	102	3	49	yes
9	9	low	no	Europe	191	male	No	1080	No	in	Yes	No	No	Yes	No	No	No	abnormal	No	other_hospital	MOM	yes							no	1	89	1	86	yes
11	5	high	yes	Swiss	183	male	Yes	790	No	in	Yes	Yes	No	No	No	No	No	normal	No	other_hospital	MOM	yes							no	1	106	1	97	no
12	5	high	yes	Swiss	183	female	Yes	720	No	in	Yes	Yes	No	Yes	No	No	No	normal	No	other_hospital	MOM	yes							no	1	106	1	77	no
13				Europe	176	female	No	560	Yes	in	Yes	Yes	No	No	No	No	No	abnormal	No	death	MOM
14			yes	Non-Europe	190	male	No	1170	Yes	in	Yes	Yes	No	Yes		Yes	No	abnormal	No	death
15	7	middle	no	Non-Europe	170	female	No	610	No	in	No	Yes	Yes	Yes	No	No	No	normal	Yes	other_hospital	no_MOM	yes							yes	2	69	2	59	yes
16	2	high	yes	Swiss	179	female	No	800	No	in	Yes	Yes	No	Yes	No	No	No	abnormal	No	other_hospital	no_MOM	yes							no	1	100	1	116	yes
17	8	middle	yes	Swiss	195	male	No	1310	No	in	Yes	Yes	No	No	No	No	No	abnormal	No	other_hospital	MOM	yes							no	1	71	1	95	no
18	12	low	no	Europe	182	male	Yes	580	Yes	in	Yes	Yes	No	No		No	No	normal	No	death
19	12	low	no	Europe	182	male	Yes	520	Yes	in	Yes	Yes	No	Yes		No	No	abnormal	No	death
20	3	high	yes	Swiss	188	female	No	930	No	in	Yes	Yes	Yes	Yes	No	No	No	abnormal	Yes	home	MOM	yes							no	1	80	1	86	yes
21				Swiss	172	male	Yes	780	Yes	out	Yes	No	No	Yes		Yes	No	abnormal	No	death
22	7	middle	yes	Swiss	194	female	No	790	No	in	Yes	Yes	No	Yes	No	No	No	normal	Yes	other_hospital	MOM	no
23	9	low	no	Europe	193	male	No	1060	No	in	Yes	No	No	Yes	No	No	No	normal	No	home	MOM	yes							no	1	126	1	90	no
24			no	Europe	179	female	No	780	Yes	in	No	No	No	Yes		Yes	No	abnormal	No	death
25	4	high	yes	Swiss	178	female	No	790	Yes	in	No	Yes	No	Yes	No	Yes	No	abnormal	No	home	no_MOM
26				Swiss	191	male	No	490	Yes	in	Yes	Yes	Yes	Yes		No	No	abnormal	No	death
27	6	middle	yes	Swiss	195	male	No	785	No	out	Yes	Yes	Yes	Yes	No	No	No	normal	Yes	other_hospital	no_MOM	yes							no	1	106	1	81	yes
28	8	middle	yes	Swiss	185	male	No	1020	No	in	Yes	Yes	Yes	Yes	No	Yes	No	abnormal	Yes	home	no_MOM	yes							yes	1	99	1	107	yes
29			no	Swiss	182	male	No	600	Yes	in	Yes	Yes	No	No		No	No	normal	No	death
30	5	high	no	Europe	194	male	No	1107	No	in	Yes	Yes	No	Yes	No	No	No	normal	No	other_hospital	MOM	yes							no	1	107	1	107	no
31	8	middle	yes	Swiss	179	male	No	640	No	in	Yes	No	No	Yes	No	No	No	abnormal	Yes	other_hospital	MOM	yes							no	1	91	1	91	yes
32	4	high	yes	Swiss	173	male	No	720	No	in	Yes	Yes	No	Yes	No	No	No	abnormal	Yes	home	MOM	yes							yes					yes
33	2	high	no	Europe	195	male	Yes	1040	No	in	No	Yes	No	Yes	No	No	No	normal	No	home	no_MOM	yes							no	1	104	1	108	no
34	2	high	no	Europe	195	male	Yes	1100	No	in	No	Yes	No	Yes	No	No	No	normal	No	home	no_MOM	yes							no	1	100	1	104	no
35	10	low	no	Non-Europe	185	male	No	1090	No	in	No	Yes	No	No	No	Yes	No	abnormal	No	home	no_MOM	yes							no	1	95	1	107	yes
37	2	high	no	Europe	171	male	No	690	No	in	No	Yes	No	Yes	Yes	Yes	No	abnormal	Yes	other_hospital	MOM	no
38	2	high	yes	Europe	193	male	No	1150	No	in	Yes	Yes	No	Yes	No	No	No	abnormal	No	home	MOM	yes							no	1	84	1	104	no
39	10	low	no	Europe	175	female	No	741	No	in	No	No	No	Yes	No	No	No	abnormal	No	other_hospital	no_MOM	yes							no	1	93	1	75	no
40	2	high	yes	Swiss	174	female	Yes	690	No	in	Yes	Yes	No	Yes	Yes	Yes	No	abnormal	No	home	MOM	yes							no	1	103	1	103	no
41	2	high	yes	Swiss	173	male	Yes	800	Yes	in	Yes	No	No	Yes	No	Yes	No	abnormal	No	death
42	10	low		Non-Europe	189	female	No	1010	Yes	in	No	Yes				No	No			death
43	2	high	no	Non-Europe	193	male	No	1030	No	in	Yes	No	No	No	No	No	No	normal	No	other_hospital	MOM	yes							no	1	111	1	103	no
44	10	low	yes	Non-Europe	176	female	No	700	No	in	Yes	Yes	No	Yes	No	Yes	No	abnormal	Yes	home	no_MOM	yes							yes	1	95	2	67	yes
45	7	middle	yes	Swiss	182	male	Yes	870	No	in	Yes	Yes	No	No	No	No	No	normal	No	other_hospital	MOM	yes							no	1	89	1	95	no
46	7	middle	yes	Swiss	182	male	Yes	880	No	in	Yes	Yes	No	No	No	No	No	normal	No	other_hospital	MOM	yes							no	1	95	1	95	no
47	2	high	yes	Swiss	183	male	Yes	870	No	in	Yes	Yes	No	No	Yes	No	No	normal	Yes	home	MOM	yes							no	1	103	1	83	no
48	2	high	yes	Swiss	183	male	Yes	890	No	in	Yes	Yes	No	Yes	Yes	No	No	abnormal	Yes	home	MOM	yes							no	1	109	1	79	no
49	10	low	no	Europe	178	male	No	700	No	in	Yes	Yes	No	Yes	No	Yes	No	abnormal	Yes	home	no_MOM	yes							yes	1	81	1	71	no
51	11	low	no	Europe	185	male	No	705	No	in	Yes	Yes	No	Yes	No	Yes	No	abnormal	Yes	home	no_MOM	yes							no	1	79	1	87	no
52	5	high	yes	Swiss	177	female	No	840	No	in	Yes	Yes	Yes	Yes	Yes	No	No	normal	No	other_hospital	MOM	yes							no	1	81	1	87	no
53	10	low	no	Europe	187	female	No	800	No	out	No	No	No	Yes	No	No	Yes	abnormal	No	other_hospital	no_MOM	yes							no	1	107	1	102	yes
54	5	high	no	Europe	182	female	Yes	700	No	in	Yes	Yes	No	Yes	No	No	No	abnormal	No	other_hospital	MOM	yes							no	1	93	1	71	yes
55	5	high	no	Europe	182	female	Yes	700	No	in	Yes	Yes	No	No	No	No	No	normal	No	home	MOM	yes							no	1	109	1	71	yes
56	4	high	yes	Swiss	190	female	No	475	No	in	Yes	Yes	No	Yes	No	No	No	abnormal	Yes	other_hospital	MOM	yes							yes	1	75	3	49	yes
57	4	high	yes	Swiss	182	male	No	720	No	in	Yes	Yes	No	No	No	No	No	normal	Yes	other_hospital	MOM	yes							no	1	113	1	82	yes
58				Swiss	184	female	No	785	Yes	in	No	Yes	No	No	No	No	No	normal	No	death
59	6	middle	no	Swiss	192	male	Yes	1110	No	in	Yes	Yes	No	No	No	No	No	abnormal	No	home	no_MOM	yes							no	1	83	1	82	yes
60	6	middle	no	Swiss	192	male	Yes	1059	No	in	Yes	Yes	No	Yes	No	No	No	abnormal	Yes	other_hospital	MOM	yes							no	1	81	1	86	yes
62	2	high		Europe	192	female	No	1195	No	in	Yes	No	No	Yes	No	No	No	normal	No	other_hospital	MOM	yes							no	1	108	1	112	no
63	7	middle	no	Swiss	178	male	No	750	No	in	Yes	No	Yes	Yes	No	No	No	normal	No	home	MOM	yes							no	1	101	1	71	no
65	8	middle	no	Swiss	178	male	Yes	720	Yes	in	Yes	Yes	No	No	No	Yes	No	abnormal	No	death
66	8	middle	no	Swiss	178	female	Yes	627	Yes	in	Yes	Yes	No	No	No	No	No	normal	No	death
67	7	middle	no	Swiss	178	female	Yes	692	No	in	Yes	Yes	No	Yes	No	Yes	No	abnormal	No	other_hospital	MOM	no
68	11	low	yes	Swiss	188	female	No	584	No	in	Yes	Yes	No	No	No	No	No	abnormal	Yes	home	no_MOM	yes							no	1	83	1	71	yes
69				Europe	179	male	No	910	Yes	in	No	No	No	No	No	Yes	No	abnormal	No	death
70	7	middle	yes	Swiss	177	female	No	670	No	in	Yes	Yes	No	Yes	No	No	No	abnormal	Yes	other_hospital	MOM	yes							no	1	95	1	87	yes
71	10	low	no	Non-Europe	191	female	No	860	No	in	Yes	Yes	No	No	No	No	No	normal	No	other_hospital	no_MOM	yes							no	1	103	1	83	no
72	7	middle	yes	Swiss	178	male	No	650	No	in	Yes	Yes	Yes	Yes	No	No	No	normal	Yes	home	no_MOM	yes							yes	3	53	1	75	yes
73	2	high	no	Europe	181	male	No	865	No	in	Yes	Yes	No	Yes	No	No	No	normal	No	home	MOM	no
74	5	high	yes	Swiss	174	female	Yes	555	Yes	in	Yes	No	No	No	No	Yes	No	abnormal	No	death
75	3	high	yes	Swiss	174	male	Yes	700	No	in	Yes	No	No	No	No	No	No	abnormal	No	other_hospital	no_MOM	yes							no	1	85	1	86	no
76	10	low	no	Non-Europe	189	female	No	900	No	out	No	Yes	No	No	No	No	No	abnormal	Yes	other_hospital	no_MOM	yes							yes	1	92	2	66	yes
77	8	middle	yes	Swiss	182	male	No	970	No	out	No	Yes	No	No	Yes	No	No	abnormal	Yes	other_hospital	no_MOM	yes							no	1	87	1	87	yes
78	2	high	yes	Swiss	185	female	Yes	940	No	in	Yes	Yes	No	Yes	No	No	No	normal	No	home	MOM	yes							no	1	97	1	91	no
79	2	high	no	Europe	185	female	Yes	980	No	in	Yes	Yes	No	Yes	No	No	No	normal	No	home	MOM	yes							no	1	95	1	91	no
80	4	high	no	Swiss	187	female	No	1010	No	in	Yes	Yes	No	Yes	No	No	No	normal	No	other_hospital	MOM	yes							no	1	94	1	114	no
81	6	middle	yes	Non-Europe	177	female	No	490	No	in	Yes	No	No	No	Yes	No	No	normal	Yes	other_hospital	MOM	yes							no	1	110	1	90	yes
82	8	middle		Non-Europe	180	female	No	634	Yes	in	Yes	Yes	No	Yes	No	No	No	abnormal	No	death
83	10	low	no	Europe	185	male	No	660	No	in	No	Yes	No	Yes	No	No	No	abnormal	No	other_hospital	no_MOM	yes							yes	2	57	3	49	no
85	6	middle	yes	Swiss	181	male	Yes	900	No	in	No	Yes	No	Yes	No	No	No	normal	No	home	MOM	yes							no	1	90	1	97	yes
86	6	middle	yes	Swiss	181	male	Yes	800	No	in	No	Yes	No	Yes	No	No	No	abnormal	No	home	MOM	yes							no	1	88	1	97	yes
87	8	middle	yes	Swiss	182	male	No	780	No	in	Yes	No	No	No	No	No	No	normal	No	home	MOM	yes							no	1	99	1	91	no
88	6	middle	yes	Swiss	191	female	No	850	No	in	Yes	Yes	No	No	No	No	No	normal	No	other_hospital	MOM	yes							yes	1	99	2	63	no
89	7	middle	yes	Swiss	182	male	No	508	No	in	Yes	Yes	No	No	No	No	No	normal	Yes	other_hospital	MOM	yes							yes	2	68	1	78	yes
90	4	high	yes	Swiss	176	male	Yes	610	No	in	Yes	Yes	No	No	No	No	No	abnormal	No	home	MOM	yes							no	1	99	1	95	yes
91	4	high	yes	Swiss	176	female	Yes	658	No	in	Yes	Yes	No	No	No	Yes	Yes	abnormal	No	home	MOM	yes							no	1	101	1	95	yes
92	10	low	yes	Non-Europe	181	male	No	822	Yes	in	Yes	No	Yes	No	No	No	No	abnormal	No	death
93	3	high	yes	Swiss	190	male	Yes	720	No	in	Yes	Yes	No	No	No	No	No	abnormal	No	other_hospital	MOM	yes							no	1	75	1	83	no
94	2	high	yes	Swiss	190	male	Yes	940	Yes	in	No	Yes	No	No	No	Yes	Yes	abnormal	No	death
95				Europe	189	female	No	620	Yes	in	Yes	Yes	No	No	No	Yes	No	abnormal	No	death
96	5	high	yes	Non-Europe	182	male	No	920	No	in	Yes	No	No	No	No	No	No	normal	No	other_hospital	MOM	yes							no	1	91	1	107	no
97	10	low	yes	Swiss	189	female	No	895	No	in	No	No	No	No	No	No	No	normal	No	home	MOM	yes							no	1	107	1	91	no
99	11	low	yes	Non-Europe	195	female	Yes	880	No	in	Yes	Yes	No	Yes	No	No	No	abnormal	No	other_hospital	MOM	yes	2	75	3	59	2	70	yes					yes
100	7	middle		Europe	176	male	No	900	Yes	out	No	No	No	No		Yes	No	abnormal	No	death
101	4	high	yes	Swiss	189	male	No	752	No	in	Yes	No	No	No	No	No	No	normal	No	home	MOM	yes							no	1	105	1	91	yes
102	11	low	no	Europe	195	male	No	520	No	in	Yes	Yes	No	No	No	No	No	normal	No	other_hospital	MOM	yes							no	1	81	1	87	yes
103	10	low		Europe	179	female	No	565	Yes	in	Yes	Yes	Yes	No	No	No	No	abnormal	No	death
104				Swiss	172	male	No	490	Yes	in	Yes	Yes	No	Yes	No	No	No	abnormal	No	death
105	9	low	no	Europe	192	male	No	1110	No	in	Yes	Yes	No	No	No	No	No	normal	No	home	MOM	yes							no	1	97	1	103	no
106	4	high	yes	Swiss	187	male	No	1020	No	in	Yes	Yes	No	No	No	No	No	normal	No	home	MOM	yes							no	1	95	1	79	no
107	6	middle	no	Europe	195	male	No	1545	No	in	Yes	No	No	No	No	Yes	No	abnormal	Yes	home	no_MOM	yes							yes	2	63	1	83	yes
108	6	middle	yes	Swiss	187	female	No	560	No	in	Yes	Yes	Yes	Yes	No	No	Yes	abnormal	Yes	home	MOM	yes							yes	1	81	3	49	yes
109	7	middle	yes	Swiss	195	male	No	700	No	in	No	Yes	No	No	No	No	No	normal	No	other_hospital	MOM	yes							no	1	103	1	83	no
113	10	low	no	Europe	189	female	No	940	No	in	Yes	Yes	No	No	No	No	No	normal	No	home	no_MOM	yes							no	1	87	1	102	no
114	3	high	yes	Swiss	191	female	Yes	1090	No	in	Yes	Yes	No	No	No	No	No	abnormal	No	other_hospital	MOM	yes							no	1	95	1	91	no
115	5	high	yes	Swiss	192	male	Yes	1000	No	in	Yes	Yes	No	No	No	Yes	Yes	abnormal	No	other_hospital	MOM	yes							yes	1	91	3	50	yes
116	5	high		Swiss	192	male	Yes	1060	Yes	in	Yes	Yes	No	No	No	Yes	No	abnormal	No	death
117	11	low	no	Europe	190	female	No	820	No	in	Yes	Yes	No	No	No	No	No	normal	No	home	MOM	yes							no	1	98	1	102	yes
118			yes	Swiss	175	male	No	730	Yes	in	Yes	Yes				No	No		No	death
119	11	low	yes	Swiss	189	female	No	889	No	in	No	Yes	No	No	No	No	No	normal	No	other_hospital	no_MOM	yes							no	1	127	1	102	no
120			yes	Swiss	187	female	No	970	No	in	Yes	No	No	No	No	No	No	normal	No	other_hospital	MOM	yes							no	1	86	1	100	no
121	11	low	no	Non-Europe	195	male	No	1330	No	in	No	No	No	No	No	No	No	normal	Yes	home	MOM	yes							no	1	98	1	100	yes
122				Non-Europe	179	male	No	512	Yes	in	Yes	No	No	Yes		No	No	normal	No	death
123	6	middle	no	Europe	193	female	No	462	No	in	Yes	Yes	No	No	Yes	No	No	normal	Yes	other_hospital	no_MOM	yes							no	1	99	1	99	no
124	6	middle	yes	Swiss	192	male	No	900	No	in	Yes	No	No	No	No	No	No	normal	No	other_hospital	MOM	yes							yes	1	87	2	63	yes
125				Swiss	168	male	No	695	Yes	in	Yes	No	No	No	No	Yes	No	abnormal	No	death
126	8	middle	no	Europe	182	female	No	840	No	in	Yes	Yes	No	No	No	No	No	normal	No	home	MOM	yes							no	1	95	1	99	yes
127	5	high	yes	Swiss	186	male	Yes	766	No	in	Yes	Yes	No	No	No	No	No	normal	No	other_hospital	MOM	yes							no	1	85	1	90	yes
128	5	high	yes	Swiss	186	female	Yes	690	No	in	Yes	Yes	No	No	No	No	No	normal	No	home	MOM	yes							no	1	79	1	98	yes
129				Swiss	180	female	No	670	Yes	in	No	Yes								death
130	10	low	no	Europe	180	female	Yes	844	No	in	Yes	Yes	No	No	No	No	No	normal	No	home	no_MOM	yes							yes	1	91	2	59	no
131	10	low	yes	Swiss	180	female	No	794	No	in	No	Yes	No	Yes	No	Yes	No	abnormal	No	home	MOM	yes	1	85	1	91	1	85	yes					yes
132			no	Swiss	188	male	No	1200	Yes	in	Yes	Yes	No	Yes		Yes	No	abnormal	No	death
133					171	male	No	680	Yes	in	No	No								death
134	6	middle	yes	Swiss	188	female	No	770	No	in	Yes	Yes	No	No	No	No	No	normal	No	other_hospital	MOM	yes	1	120	1	115	1	115	no					no
135	3	high	yes	Swiss	184	male	No	980	No	in	Yes	Yes	No	No	No	No	No	normal	No	other_hospital	MOM	yes	1	80	2	68	2	67	yes					no
136	4	high	yes	Swiss	187	male	No	545	Yes	in	Yes	Yes	No	No		Yes	No	abnormal	No	death
137	6	middle	yes	Swiss	193	female	No	650	No	in	Yes	Yes	No	Yes	No	No	No	normal	Yes	other_hospital	MOM	yes							no	1	81	1	75	no
138	7	middle	no	Swiss	192	female	No	1050	No	in	Yes	No	No	No	No	No	No	normal	No	other_hospital	MOM	yes	1	95	1	89	1	91	no					yes
139	4	high		Swiss	188	female	No	780	Yes	in	Yes	Yes								death
140	5	high	yes	Swiss	191	female	No	870	No	in	Yes	Yes	No	No	No	No	No	normal	No	home	MOM	yes	1	100	1	89	1	94	no					yes
141				Non-Europe	178	female	No	480	Yes	in	Yes	Yes	No	No	No	Yes	No	abnormal	No	death
142	6	middle		Swiss	190	female	No	1006	No	in	Yes	Yes	No	No	No	No	No	normal	No	other_hospital	MOM	no
143	6	middle	yes	Swiss	188	male	Yes	644	No	in	Yes	Yes	No	No	No	No	No	normal	Yes	home	no_MOM	yes	1	90	2	68	2	73	yes					yes
144	9	low	yes	Swiss	188	female	Yes	890	Yes	in	Yes	Yes	Yes	Yes	No	Yes	No	abnormal	Yes	death	MOM
145	2	high		Swiss	186	female	No	880	Yes	in	Yes	Yes	No	No	No	No	No	abnormal	No	death
147	6	middle	no	Swiss	187	male	No	860	No	in	Yes	Yes	No	No	No	No	No	abnormal	Yes	home	MOM	yes	1	95	1	83	1	94	no					no
148	8	middle	yes	Swiss	184	female	No	867	No	in	Yes	No	No	No	No	No	No	abnormal	No	home	no_MOM	yes	1	110	1	91	1	100	no					no
149	5	high	yes	Europe	180	male	No	810	No	in	Yes	Yes	No	No	Yes	No	No	normal	No	home	MOM	yes							no	1	97	1	87	yes
150	2	high		Europe	192	male	No	914	No	in	Yes	No	No	Yes	No	No	No	abnormal	Yes	home	MOM	no
151				Europe	171	male	No	750	Yes	in	No	No								death
152	5	high	yes	Swiss	192	female	No	947	No	in	Yes	Yes	No	No	No	No	No	normal	No	home	no_MOM	yes							no	1	79	1	75	yes
153					170	male	No	580	Yes	in	No	Yes								death
154	7	middle	no	Non-Europe	182	female	Yes	620	No	in	Yes	Yes	No	No	No	No	No	normal	No	other_hospital	MOM	yes	1	95	1	86	1	82	no					yes
155	7	middle	no	Non-Europe	182	female	Yes	662	No	in	Yes	Yes	No	No	No	No	No	normal	No	other_hospital	MOM	yes	1	95	2	77	1	85	no					yes
156	9	low	yes	Swiss	189	male	No	1280	No	in	Yes	No	No	Yes	No	No	No	abnormal	No	home	no_MOM	yes	1	115	1	129	1	100	no					no
157	6	middle		Swiss	193	female	No	1180	No	in	Yes	No	No	No	No	No	No	normal	No	other_hospital	MOM	yes							no	1	95	1	95	no
158	10	low	no	Europe	189	female	Yes	970	No	in	Yes	Yes	No	Yes	No	No	No	normal	No	home	no_MOM	no
159	10	low	no	Europe	189	female	Yes	1030	No	in	Yes	Yes	No	No	No	No	No	normal	No	home	no_MOM	no
160	6	middle	yes	Swiss	177	male	No	720	No	in	Yes	Yes	No	No	No	No	No	normal	No	home	MOM	yes	1	100	1	91	1	97	no					yes
161	8	middle	yes	Non-Europe	175	female	No	740	Yes	in	Yes	No	Yes	Yes	No	No	No	abnormal	No	death
162	6	middle	yes	Swiss	185	female	No	900	No	in	No	Yes	No	No	No	No	No	abnormal	No	other_hospital	no_MOM	yes	1	105	1	109	1	107	no					no
163			yes	Swiss	186	male	Yes	830	No	in	Yes	Yes	No	Yes	No	Yes	No	abnormal	Yes	other_hospital	MOM	yes							no	1	98	1	84	no
164			yes	Swiss	186	male	Yes	862	No	in	Yes	Yes	Yes	Yes	No	No	No	normal	Yes	other_hospital	MOM	yes							no	1	98	1	84	no
165				Swiss	175	male	No	760	Yes	in	No	No								death
166				Swiss	171	male	No	600	Yes	in	Yes	No	No	No	No	Yes	No	abnormal	No	death
167	11	low	yes	Swiss	194	female	No	900	No	in	Yes	Yes	No	No	No	No	No	abnormal	No	other_hospital	no_MOM	yes	1	145	1	103	1	103	no					no
168			yes	Europe	189	male	No	985	No	in	Yes	Yes	No	No	No	No	No	normal	No	other_hospital	MOM	no
169				Europe	174	female	No	620	Yes	in	Yes	No	No	No	No	No	No	normal	No	death
171	4	high		Swiss	173	female	No	390	Yes	in	No	No								death
172	4	high	yes	Swiss	187	female	No	560	No	in	Yes	Yes	No	Yes	No	No	No	abnormal	No	home	MOM	yes							yes	1	71	2	63	yes
173	5	high	yes	Non-Europe	189	female	No	960	No	in	Yes	Yes	No	No	No	No	No	normal	No	home	MOM	yes							no	1	85	1	87	no
174	10	low	yes	Europe	174	male	No	697	Yes	in	Yes	No	Yes	Yes	No	No	No	abnormal	No	death
178			yes	Swiss	195	male	No	710	Yes	in	Yes	Yes	No	No	No	No	No	normal	No	death
179				Swiss	172	male	Yes	620	Yes	in	No	No								death
180				Swiss	172	male	Yes	770	Yes	in	No	No								death
181	2	high	no	Europe	182	female	Yes	665	No	in	Yes	Yes	No	Yes	No	No	No	normal	No	other_hospital	MOM	yes							yes	1	75	1	83	no
182	2	high	no	Europe	182	female	Yes	673	No	in	Yes	Yes	No	Yes	No	No	No	normal	No	other_hospital	MOM	yes							yes	1	79	1	83	no
183	10	low		Non-Europe	175	female	No	720	Yes	in	No	No								death
184	8	middle	yes	Swiss	186	female	No	840	No	in	Yes	Yes	No	No	No	No	No	abnormal	Yes	other_hospital	MOM	yes							yes					yes
185				Non-Europe	170	male	No	870	Yes	in	No	No								death
186	2	high	yes	Swiss	180	male	No	790	No	out	Yes	No	No	Yes	No	No	No	normal	Yes	other_hospital	MOM	yes	1	115	1	97	1	94	no					no
187				Swiss	175	female	Yes	730	Yes	out	No	Yes	No	Yes	No	Yes	No	abnormal	No	death
188				Swiss	175	male	Yes	956	Yes	out	No	Yes	No	No	No	Yes	No	abnormal	No	death
189	5	high	yes	Swiss	191	male	Yes	720	No	in	Yes	Yes	No	No	No	No	No	abnormal	Yes	home	no_MOM	yes	1	85	2	68	3	58	yes					yes
190	10	low	yes	Europe	187		No	570	Yes	in	No	Yes	No	No	No	No	No	normal	No	death	MOM
191	5	high	yes	Swiss	187	female	No	885	No	in	Yes	No	No	No	No	No	No	abnormal	No	other_hospital	MOM	yes	1	100	1	91	1	100	no					no
192	5	high	yes	Swiss	189	male	No	885	No	out	No	No	No	Yes	No	No	No	normal	Yes	other_hospital	MOM	yes	1	105	1	86	1	97	no					yes
193			yes	Europe	182	male	No	800	Yes	in	Yes	No	No	Yes	No	No	No	abnormal	No	death
194				Non-Europe	168	male	No	490	Yes	in	No	Yes				No	No			death
195				Swiss	190	male	No	325	Yes	in	Yes	Yes	No	No	No	No	No	normal	No	death
196	6	middle	yes	Swiss	177	male	No	820	No	in	Yes	No	No	Yes	No	No	No	abnormal	Yes	other_hospital	MOM	yes	1	90	1	89	1	88	no					no
197	10	low	yes	Non-Europe	191	male	No	910	No	in	Yes	No	No	No	No	No	No	abnormal	No	home	no_MOM	yes	1	85	2	79	1	85	no					no
198	6	middle	no	Europe	194	female	Yes	920	No	in	Yes	No	No	Yes	No	No	No	normal	No	home	MOM	yes	1	110	1	89	1	107	no					no
199	6	middle	no	Europe	194	male	Yes	1230	No	in	Yes	No	No	Yes	No	No	No	normal	No	home	MOM	yes	1	100	1	86	1	97	no					no
200	8	middle	yes	Non-Europe	181	female	No	915	Yes	in	Yes	Yes	No	No	No	Yes	No	abnormal	No	death
201	6	middle	yes	Swiss	187	male	No	1025	No	in	Yes	Yes	No	Yes	No	No	No	abnormal	No	home	no_MOM	yes	1	110	1	106	1	107	no					yes
202	3	high	yes	Swiss	193	male	No	1077	No	in	Yes	No	No	Yes	No	No	No	abnormal	Yes	other_hospital	MOM	yes	1	100	1	112	1	85	no					yes
203	5	high	yes	Swiss	185	male	No	920	No	in	Yes	Yes	No	No	No	No	No	abnormal	No	other_hospital	no_MOM	yes	1	105	1	91	1	97	no					yes
204	6	middle	yes	Swiss	177	male	No	800	No	in	Yes	Yes	No	Yes	No	No	No	abnormal	Yes	home	no_MOM	yes	1	85	2	68	2	73	yes					yes
207			yes	Swiss	184	male	No	910	Yes	out	No	No	No	No	No	Yes	No	abnormal	No	death
208	2	high	no	Non-Europe	180	male	No	705	No	in	Yes	Yes	No	No	No	No	No	abnormal	No	home	MOM	no
210			yes	Europe	191	male	No	660	Yes	in	Yes	Yes	No	Yes	No	No	No	abnormal	No	death
211	2	high		Swiss	181	male	No	810	Yes	in	Yes	No	No	No	No	No	No	abnormal	No	death
212	7	middle	yes	Swiss	190	male	Yes	990	No	in	Yes	No	No	No	No	No	No	normal	No	home	MOM	yes	1	95	1	97	1	100	no					no
213	7	middle	yes	Swiss	190	male	Yes	1000	No	in	Yes	No	No	No	No	No	No	normal	No	home	MOM	yes	1	100	1	97	1	100	no					no
214	3	high	yes	Swiss	191	female	No	735	No	in	Yes	Yes	Yes	No	No	No	No	normal	No	other_hospital	MOM	yes	1	125	1	103	1	103	no					no
215	5	high	no	Swiss	192	male	Yes	925	No	in	Yes	No	No	No	No	Yes	Yes	abnormal	Yes	other_hospital	MOM	yes	1	85	2	71	1	88	no					yes
216	5	high	no	Swiss	192	male	Yes	990	No	in	Yes	Yes	No	No	No	No	No	normal	No	other_hospital	MOM	yes	1	85	2	77	1	88	no					no
217				Swiss	171	male	No	630	Yes	in	No	No								death
218	4	high	yes	Swiss	179	male	No	950	No	in	Yes	No	No	Yes	No	Yes	No	abnormal	Yes	home	no_MOM	yes	1	105	1	100	1	110	no					no
219	10	low		Swiss	176	female	No	740	Yes	in	No	No								death
220	10	low	no	Europe	171	male	No	560	No	out	Yes	No	Yes	Yes	No	No	No	abnormal	Yes	other_hospital	no_MOM	yes	1	90	3	62	2	76	yes					yes
221	6	middle	no	Europe	171	female	Yes	520	Yes	in	Yes	No								death
222	6	middle	no	Europe	173	female	Yes	530	No	in	Yes	Yes	Yes	Yes	No	No	No	normal	Yes	other_hospital	no_MOM	yes	1	95	1	83	1	103	yes					yes
223	11	low	yes	Swiss	189	female	No	930	No	in	Yes	No	No	No	No	Yes	Yes	abnormal	No	other_hospital	no_MOM	yes	1	95	1	89	3	55	yes					yes
224	10	low	no	Europe	186	female	No	747	No	in	Yes	Yes	No	Yes	No	No	No	abnormal	Yes	other_hospital	no_MOM	yes	1	80	1	100	1	82	no					yes
225	3	high	yes	Swiss	192	male	No	1050	No	in	Yes	No	No	No	No	No	No	normal	No	home	no_MOM	yes	1	95	1	103	1	94	no					no
226				Swiss	173	female	No	540	Yes	in	No	Yes								death
227	2	high	yes	Swiss	188	male	No	820	No	in	Yes	Yes	No	No	No	No	No	normal	No	home	MOM	yes	1	100	1	89	1	91	no					no
228	8	middle	no	Europe	188	female	No	810	No	in	Yes	No	No	No	No	No	Yes	abnormal	No	other_hospital	MOM	yes	1	100	1	94	1	91	no					no
230	2	high	yes	Swiss	187	male	No	805	No	in	Yes	Yes	No	Yes	No	No	No	abnormal	Yes	other_hospital	MOM	yes	2	70	3	59	3	46	yes					yes
231			yes	Swiss	194	male	No	1030	No	in	Yes	No	No	No	No	No	No	normal	No	other_hospital	MOM	yes	1	140	1	121	1	94	no					no
232	5	high	yes	Swiss	188	male	No	1010	No	in	Yes	Yes	No	Yes	No	No	No	normal	No	other_hospital	MOM	yes	1	105	1	91	1	103	no					no
233	5	high	yes	Non-Europe	183	male	No	880	No	in	Yes	No	No	No	No	No	No	abnormal	No	home	MOM	yes	1	80	2	68	2	79	no					yes
234	6	middle	yes	Swiss	195	female	No	710	No	in	Yes	Yes	No	No	No	No	No	abnormal	Yes	other_hospital	no_MOM	yes	1	90	2	79	2	76	yes					yes
236	7	middle	yes	Swiss	195	male	No	1075	No	in	Yes	Yes	No	No	No	No	No	abnormal	No	other_hospital	MOM	yes	1	100	1	100	1	97	no					no
237	8	middle	yes	Europe	181	male	No	835	No	in	Yes	Yes	No	Yes	No	No	No	normal	No	home	MOM	yes	1	115	1	91	1	97	no					no
238	5	high	no	Swiss	192	female	No	979	No	in	Yes	Yes	No	No	No	No	No	abnormal	No	home	no_MOM	yes	1	85	1	83	2	79	no					yes
239	6	middle	no	Europe	195	female	Yes	617	No	in	Yes	Yes	Yes	No	No	Yes	No	abnormal	No	other_hospital	no_MOM	yes	1	105	1	94	1	103	no					yes
240	6	middle	no	Europe	195	female	Yes	1065	No	in	Yes	Yes	No	No	No	No	No	normal	No	other_hospital	no_MOM	yes	1	115	1	94	1	103	no					yes
242	4	high	yes	Swiss	181	female	No	790	Yes	in	Yes	No								death
244				Europe	174	female	Yes	600	Yes	in	No	No	Yes	Yes	No	Yes	No	abnormal	No	death
245				Europe	174	female	Yes	600	Yes	in	No	No	No	No	No	Yes	No	abnormal	No	death
246	6	middle	yes	Swiss	170	male	Yes	725	Yes	in	Yes	No	Yes	Yes	No	No	No	abnormal	No	death
247	7	middle	no	Swiss	184	female	No	630	No	in	Yes	No	No	No	No	No	No	normal	No	home	MOM	yes	1	115	1	106	1	103	no					yes
248	9	low	yes	Non-Europe	195	female	No	920	No	in	Yes	Yes	No	No	No	No	No	normal	No	other_hospital	MOM	yes	1	115	1	100	1	100	no					no
249	3	high	yes	Swiss	192	male	Yes	1010	No	in	Yes	Yes	No	Yes	No	No	No	normal	No	home	MOM	yes	1	135	1	103	1	103	no					no
250	3	high	yes	Swiss	192	male	Yes	950	No	in	Yes	Yes	No	Yes	No	No	No	abnormal	No	home	MOM	yes	1	125	1	103	1	103	no					no
251	6	middle	yes	Swiss	177	male	No	660	No	in	Yes	Yes	Yes	Yes	No	No	No	abnormal	Yes	home	no_MOM	yes	1	85	2	77	2	67	yes					yes
252	4	high	yes	Swiss	193	female	No	609	No	in	Yes	Yes	No	Yes	No	No	No	abnormal	No	home	MOM	yes	1	105	1	94	1	100	no					no
253	2	high	yes	Swiss	185	male	No	900	No	in	No	No	No	No	No	No	No	normal	No	home	MOM	yes	1	105	1	91	1	97	no					no
254	6	middle	yes	Swiss	194	female	No	1056	No	in	No	Yes	No	Yes	No	No	No	abnormal	Yes	home	MOM	yes	1	120	1	109	1	118	no					no
255	6	middle	yes	Non-Europe	192	female	No	850	No	in	Yes	Yes	No	No	No	No	No	normal	No	other_hospital	no_MOM	no
257	10	low	no	Europe	179	female	No	720	No	in	Yes	No	No	No	No	No	No	normal	No	other_hospital	MOM	yes	1	95	1	91	1	82	no					no
258				Europe	182	male	No	680	Yes	in	Yes	Yes	No	Yes	No	No	No	normal	No	death
259	10	low	yes	Non-Europe	182	female	No	865	No	in	Yes	Yes	Yes	Yes	No	No	No	abnormal	Yes	home	no_MOM	yes	1	85	1	83	1	100	no					no
260				Europe	174	male	No	470	Yes	in	No	No								death
261	5	high	yes	Swiss	190	female	Yes	772	No	in	Yes	Yes	No	No	No	No	No	normal	No	other_hospital	MOM	yes	1	125	1	109	1	97	no					no
262	5	high	yes	Swiss	190	female	Yes	780	No	in	Yes	Yes	No	No	No	No	No	normal	No	other_hospital	MOM	yes	1	125	1	109	1	103	no					no
263			yes	Non-Europe	170	female	No	680	Yes	in	No	No	No	No	No	Yes	No	abnormal	No	death
264	6	middle	yes	Swiss	174	female	No	606	No	in	Yes	No	Yes	Yes	No	No	No	normal	Yes	home	no_MOM	yes	1	105	1	94	1	100	no					no
265	3	high	yes	Swiss	184	female	No	617	No	in	Yes	Yes	Yes	Yes	No	No	No	abnormal	No	home	no_MOM	yes	1	85	2	79	1	91	no					no
266				Swiss	176	female	No	600	Yes	in	Yes	Yes	No	Yes	No	Yes	No	abnormal	No	death
268	8	middle	no	Europe	193	female	No	1290	No	out	No	No	No	No	No	No	No	normal	No	home	MOM	yes	1	100	1	94	1	94	no					no
270	9	low	yes	Non-Europe	195	male	No	1120	No	in	Yes	Yes	No	No	No	Yes	No	abnormal	No	home	MOM	yes	1	90	1	83	1	91	no					yes
271	6	middle	yes	Swiss	189	male	No	770	No	in	Yes	Yes	No	Yes	No	No	No	abnormal	Yes	home	no_MOM	yes	1	100	1	89	1	85	no					yes
272				Europe	190	female	No	840	Yes	in	Yes	Yes	Yes	No	No	No	No	abnormal	No	death	MOM
273	3	high	yes	Swiss	192	female	Yes	1015	No	in	No	Yes	No	No	No	No	No	normal	Yes	other_hospital	MOM	yes	1	100	1	97	1	91	no					no
274	3	high	yes	Swiss	192	male	Yes	1025	No	in	No	No	No	No	No	No	No	normal	No	other_hospital	MOM	yes	1	100	1	91	1	94	no					no
275	6	middle	yes	Swiss	184	male	No	1128	No	in	Yes	No	No	Yes	No	No	No	abnormal	Yes	home	no_MOM	yes	1	120	1	100	1	100	no					no
276				Swiss	168	male	No	580	Yes	in	No	No								death
277	2	high	no	Non-Europe	191	male	No	940	No	in	Yes	No	No	Yes	No	No	No	normal	No	other_hospital	MOM	no
279	8	middle	no	Non-Europe	172	male	No	580	No	out	Yes	No	No	Yes	Yes	No	No	normal	Yes	home	no_MOM	yes							yes					yes
280	5	high	yes	Swiss	181	female	No	865	No	in	Yes	No	Yes	Yes	No	No	No	normal	Yes	other_hospital	no_MOM	yes	1	100	1	103	1	94	no					yes
281	6	middle	yes	Swiss	176	female	Yes	650	No	in	Yes	No	No	No	No	No	No	normal	Yes	other_hospital	no_MOM	no
282	8	middle	yes	Swiss	193	female	No	946	No	in	Yes	Yes	No	No	No	No	No	abnormal	No	other_hospital	MOM	yes	1	115	1	103	1	110	no					yes
284	2	high	yes	Swiss	194	male	Yes	885	No	in	Yes	Yes	Yes	Yes	No	No	No	normal	No	home	no_MOM	yes	1	100	1	83	2	70	yes					yes
285	2	high	yes	Swiss	194	male	Yes	1000	No	in	Yes	Yes	No	Yes	No	No	No	normal	No	home	no_MOM	yes	1	100	2	77	2	73	yes					yes
286			no	Swiss	187	female	No	450	Yes	in	Yes	Yes	No	Yes	No	No	No	abnormal	No	death
287	10	low	yes	Swiss	187	male	No	950	No	in	Yes	No	No	Yes	No	Yes	No	abnormal	Yes	other_hospital	no_MOM	no
288	7	middle	yes	Swiss	186	male	No	663	No	in	Yes	Yes	No	Yes	No	No	No	normal	Yes	home	no_MOM	yes	1	115	1	91	1	97	yes					yes
289	6	middle	yes	Swiss	186	male	No	960	No	in	Yes	Yes	Yes	Yes	No	No	No	abnormal	Yes	home	MOM	yes	1	120	1	100	1	100	no					yes
290	10	low	no	Europe	181	male	Yes	782	Yes	in	Yes	Yes	No	No	No	Yes	No	abnormal	No	death
291	10	low	no	Europe	181	male	Yes	630	Yes	in	Yes	Yes	No	No	No	Yes	No	abnormal	No	death
292	10	low	yes	Europe	182	male	No	480	Yes	in	Yes	Yes	No	Yes	No	No	No	normal	No	death
293	6	middle	yes	Europe	189	female	No	775	No	in	Yes	No	No	Yes	No	No	No	normal	Yes	other_hospital	MOM	yes	1	95	1	91	1	91	no					no
295	9	low	no	Europe	194	female	Yes	880	No	in	Yes	No	Yes	Yes	No	No	No	abnormal	Yes	other_hospital	no_MOM	yes	1	85	2	77	2	73	yes					yes
296	9	low	no	Europe	194	female	Yes	930	No	in	Yes	No	No	Yes	No	No	No	abnormal	No	other_hospital	no_MOM	yes	1	85	2	71	2	70	yes					yes
297			yes	Swiss	185	male	No	710	No	in	Yes	Yes	No	Yes	No	Yes	No	abnormal	No	other_hospital	no_MOM	yes	1	125	1	100	1	97	no					yes
298			no	Non-Europe	179	male	No	750	No	in	Yes	No	No	Yes	No	No	No	abnormal	Yes	home	MOM	no
299				Swiss	171	female	No	700	Yes	in	No	No								death
302				Swiss	172	female	No	630	Yes	in	Yes	No	Yes	Yes	No	No	No	normal	No	death
304	4	high	no	Europe	189	male	Yes	1090	No	in	Yes	Yes	No	Yes	No	No	No	normal	No	other_hospital		yes							no	1	75	1	86	yes
305	12	low	no	Europe	189	female	Yes	800	No	in	Yes	Yes	No	Yes	No	No	No	normal	Yes	other_hospital	MOM	yes							no	1	75	1	86	yes
306	6	middle	no	Europe	188	female	No	670	No	in	Yes	Yes	No	Yes	No	Yes	No	abnormal	Yes	other_hospital	MOM	yes	1	100	1	89	1	97	no					yes
307	6	middle		Swiss	193	male	No	1165	No	in	Yes	No	No	No	No	No	No	abnormal	Yes	home	MOM	yes	1	110	1	89	1	88	no					yes
308	3	high	yes	Swiss	179	male	No	680	No	in	Yes	No	No	No	No	No	No	abnormal	Yes	other_hospital	MOM	yes	1	110	1	127	1	112	no					yes
309	5	high	yes	Swiss	191	female	No	1000	No	out	Yes	Yes	No	No	No	No	No	normal	No	other_hospital	MOM	yes	1	125	1	115	1	110	no					no
310	8	middle	yes	Europe	177	female	No	410	No	in	Yes	Yes	No	Yes	No	No	No	abnormal	Yes	home	no_MOM	yes	1	105	1	91	1	103	no					no
311	4	high	yes	Swiss	174	male	Yes	705	No	in	Yes	Yes	No	Yes	No	No	No	abnormal	Yes	other_hospital	no_MOM	yes	1	115	1	100	1	100	no					yes
312	4	high	yes	Swiss	174	female	Yes	795	Yes	in	Yes	Yes	No	Yes	No	No	No	normal	No	death
313	6	middle	yes	Non-Europe	188	female	Yes	560	No	in	Yes	Yes	No	No	No	No	No	normal	No	home	MOM	yes	1	100	1	100	1	100	no					no
314	6	middle	yes	Non-Europe	188	female	No	740	No	in	Yes	Yes	No	No	No	No	No	normal	No	home	MOM	yes	1	90	1	100	1	100	no					no
315				Swiss	186	male	No	950	Yes	in	Yes	No	Yes	Yes	No	No	No	normal	No	death
316	9	low	no	Non-Europe	191	female	No	1000	No	in	Yes	Yes	No	No	No	No	No	normal	Yes	home	MOM	yes	1	115	1	115	1	107	no					no
317	6	middle	yes	Swiss	189	male	Yes	676	No	in	Yes	Yes	No	No	No	No	No	normal	No	other_hospital	MOM	yes	1	100	1	91	1	97	no					no
318	6	middle	yes	Swiss	189	male	Yes	780	No	in	Yes	Yes	No	No	No	No	No	normal	No	other_hospital	MOM	yes	1	100	1	91	1	103	no					no
319			no	Non-Europe	183	male	No	980	Yes	in	Yes	Yes	No	Yes	No	Yes	No	abnormal	No	death
320	10	low	no	Europe	195	female	No	800	No	in	Yes	Yes	No	No	No	No	No	normal	No	home	no_MOM	yes	1	100	1	91	1	100	no					yes
321				Swiss	168	male	No	690	Yes	in	No	No								death
322	8	middle	yes	Swiss	190	female	No	700	No	in	Yes	No	No	No	No	No	No	normal	No	home	no_MOM	yes	2	75	2	68	1	94	yes					no
325	6	middle	no	Swiss	190	female	No	1020	No	in	Yes	No	No	No	No	No	No	normal	Yes	other_hospital	MOM	yes	1	110	1	94	1	100	no					yes
326	4	high	yes	Swiss	189	male	Yes	750	No	in	Yes	Yes	No	Yes	No	Yes	No	abnormal	Yes	other_hospital	no_MOM	yes	1	95	1	106	2	70	yes					yes
327	4	high	yes	Swiss	189	male	Yes	910	No	in	Yes	Yes	No	No	No	No	No	normal	Yes	home	MOM	yes	1	105	1	106	1	94	no					no
328	3	high	yes	Swiss	194	female	Yes	820	No	in	Yes	Yes	Yes	Yes	No	No	No	abnormal	Yes	home	no_MOM	yes	3	60	3	62	3	58	yes					yes
329	3	high	yes	Swiss	194	male	Yes	1300	No	in	Yes	Yes	No	No	No	No	No	normal	Yes	home	no_MOM	yes	2	70	2	68	3	64	yes					yes
330	8	middle	yes	Europe	188	female	Yes	700	Yes	in	Yes	No	No	Yes	No	Yes	No	abnormal	No	death
331	6	middle	yes	Europe	181	female	No	900	No	in	Yes	No	No	Yes	Yes	No	No	abnormal	Yes	other_hospital	MOM	yes	1	105	1	103	1	97	no					no
332	10	low	yes	Non-Europe	188	male	No	970	No	in	Yes	Yes	No	Yes	No	No	No	abnormal	No	home	no_MOM	yes	1	80	2	79	1	85	no					no
333				Europe	180	male	No	760	Yes	out	No	Yes	No	No		Yes	No	abnormal	No	death
334	5	high	yes	Swiss	195	male	Yes	1070	No	in	Yes	Yes	Yes	No	No	No	No	normal	No	other_hospital	MOM	yes	1	90	1	91	1	97	no					no
335	5	high	yes	Swiss	195	male	Yes	910	No	in	Yes	Yes	Yes	Yes	No	No	No	normal	No	other_hospital	MOM	yes	1	90	1	91	1	97	no					yes
336				Swiss	174	female	No	400	Yes	in	Yes	Yes								death
337	4	high	yes	Swiss	189	female	Yes	845	No	in	Yes	Yes	No	Yes	No	No	No	normal	No	other_hospital	MOM	yes	1	115	1	112	1	91	no					yes
338	10	low	yes	Swiss	173	female	No	630	No	in	Yes	No	No	Yes	No	No	No	abnormal	Yes	other_hospital	no_MOM	no
339	6	middle	yes	Europe	174	male	No	760	No	in	Yes	Yes	Yes	Yes	No	No	No	normal	Yes	other_hospital	MOM	yes	1	95	1	89	2	79	no					no
340	6	middle	yes	Swiss	191	female	No	1080	No	in	Yes	No	No	No	No	Yes	No	abnormal	No	home	MOM	yes	1	115	1	100	1	94	yes					no
341				Europe	168	male	No	660	Yes	in	No	No								death
342			yes	Swiss	192	female	No	700	Yes	in	No	Yes	No	No	No	No	No	normal	No	death
343	10	low	yes	Swiss	191	male	No	950	No	in	Yes	No	No	Yes	No	No	No	normal	No	other_hospital	no_MOM	yes	1	115	1	106	1	110	no					no
344			yes	Non-Europe	168	male	No	520	Yes	in	No	No	Yes	Yes	No	Yes	No	abnormal	No	death
345	10	low	yes	Swiss	192	female	No	610	No	in	Yes	Yes	No	Yes	No	No	No	normal	No	other_hospital	no_MOM	yes	1	95	1	91	1	100	no					no
347	2	high		Europe	174	female	No	740	Yes	in	No	No								death
348	10	low	no	Non-Europe	193	male	Yes	966	No	in	Yes	Yes	Yes	Yes	No	No	No	normal	Yes	home	no_MOM	yes	1	85	2	65	2	79	no					no
349	10	low	no	Non-Europe	193	male	Yes	890	No	in	Yes	Yes	No	Yes	No	No	No	normal	No	home	no_MOM	yes	2	75	3	47	1	85	yes					yes
350	6	middle	yes	Swiss	186	male	No	950	No	in	Yes	No	No	No	No	No	No	normal	Yes	other_hospital	no_MOM	yes	1	95	2	77	1	82	yes					yes
351	8	middle	no	Europe	175	female	No	440	No	in	Yes	Yes	Yes	Yes	No	No	No	normal	Yes	home	no_MOM	yes	1	90	2	79	2	79	yes					yes
352	6	middle	yes	Swiss	188	male	No	800	No	out	Yes	Yes	Yes	Yes	No	No	No	normal	Yes	home	MOM	yes	1	135	1	115	1	107	no					no
353	6	middle	yes	Swiss	191	male	No	880	No	in	Yes	No	No	No	No	No	No	normal	No	other_hospital	MOM	yes	1	95	1	94	1	85	no					no
354				Europe	186	female	No	870	No	in	No	No	No	No	No	No	No	abnormal	No	home	MOM	no
355	8	middle	no	Europe	177	male	No	785	No	in	Yes	No	No	Yes	No	No	No	normal	Yes	home	no_MOM	yes	1	90	2	74	1	100	no					no
356			yes	Swiss	192	female	No	1000	No	in	Yes	No	No	No	No	No	No	normal	No	other_hospital	MOM	yes	1	95	1	86	1	85	no					yes
357	6	middle	yes	Swiss	186	male	No	545	No	in	Yes	Yes	No	Yes	No	No	No	normal	No	other_hospital	MOM	no
359	6	middle	no	Europe	175	male	No	500	No	in	Yes	No	No	Yes	No	No	No	abnormal	No	other_hospital	no_MOM	yes	1	100	2	79	1	94	no					yes
361	4	high	yes	Swiss	192	female	No	975	No	in	Yes	No	Yes	Yes	No	No	No	abnormal	No	other_hospital	MOM	yes	2	75	2	79	2	67	yes					yes
362	10	low	no	Swiss	182	male	No	1040	No	in	Yes	Yes	Yes	Yes	No	No	No	abnormal	Yes	home	no_MOM	no
363	8	middle	no	Europe	172	male	Yes	585	No	in	Yes	Yes	No	Yes	No	No	No	abnormal	No	home	MOM	yes	1	95	1	86	1	94	no					yes
364	7	middle	yes	Europe	172	male	Yes	585	Yes	in	Yes	Yes	No	Yes	No	Yes	No	abnormal	No	death
366	2	high	yes	Swiss	188	female	Yes	800	No	in	Yes	Yes	Yes	Yes	No	No	No	normal	No	home	no_MOM	yes	1	110	1	103	1	110	no					yes
367	2	high	yes	Swiss	188	female	Yes	870	Yes	in	Yes	Yes	No	Yes	No	No	No	normal	No	death
368	4	high	yes	Europe	175	female	No	600	Yes	in	Yes	Yes	No	Yes	No	Yes	No	abnormal	No	death
369	7	middle	yes	Europe	175	female	No	690	No	in	Yes	Yes	No	Yes	No	No	No	abnormal	No	home	no_MOM	no
370	8	middle	yes	Swiss	192	male	No	850	No	in	Yes	Yes	No	Yes	No	No	No	abnormal	No	home	no_MOM	yes	1	110	1	94	1	88	no					yes
371	9	low	yes	Swiss	182	male	No	850	Yes	in	Yes	Yes	No	Yes	No	No	No	abnormal	No	death
372	6	middle	yes	Swiss	189	female	No	1000	No	out	No	Yes	No	No	No	No	No	abnormal	No	other_hospital	MOM	yes	1	100	1	109	1	97	no					no
373	4	high	yes	Swiss	184	female	No	530	Yes	in	Yes	Yes	No	Yes	No	No	No	abnormal	No	death
374			yes	Swiss	189	male	No	985	Yes	out	No	Yes	No	Yes	No	No	No	abnormal		death
375	7	middle	yes	Swiss	194	female	Yes	800	No	in	Yes	Yes	No	No	No	No	No	abnormal	No	home	MOM	yes	1	120	1	86	1	100	no					no
377	6	middle	yes	Non-Europe	195	male	No	1200	No	in	Yes	Yes	No	Yes	No	No	No	normal	No	home	MOM	yes	1	100	1	112	1	124	no					no
378	5	high	yes	Swiss	185	female	No	600	No	in	Yes	No	No	No	No	No	No	normal	No	home	MOM	yes	1	125	1	97	1	100	no					no
379			yes	Europe	194	male	No	1354	No	in	Yes	Yes	No	Yes	No	No	No	normal	No	other_hospital	MOM	no
380	9	low	no	Europe	189	male	No	1240	No	in	Yes	Yes	No	Yes	No	No	No	normal	No	home	MOM	yes	1	105	1	97	1	103	no					no
381	8	middle	no	Non-Europe	188	female	No	1135	Yes	in	Yes	Yes	No	No	No	Yes	Yes	abnormal	No	death
382	8	middle	no	Europe	186	male	No	1020	No	in	Yes	Yes	No	Yes	No	No	No	normal	Yes	other_hospital	no_MOM	yes	1	80	3	53	3	64	yes					yes
383	5	high	yes	Swiss	189	female	No	1200	No	out	No	Yes	No	No	No	No	No	normal	No	home	MOM	yes	1	115	1	109	1	110	no					no
384	5	high	yes	Swiss	193	female	No	1040	No	in	Yes	No	No	No	No	No	No	normal	No	other_hospital	MOM	no
385	7	middle	no	Swiss	187	male	No	844	No	in	Yes	No	No	Yes	No	Yes	No	abnormal	Yes	other_hospital	no_MOM	yes	1	120	1	89	1	118	no
386	5	high	no	Swiss	192	male	Yes	862	No	in	Yes	Yes	No	No	No	No	No	normal	No	other_hospital	MOM	yes	3	55	3	50	3	46	yes					no
387	4	high	no	Swiss	192	female	Yes	880	No	in	Yes	Yes	No	No	No	No	No	normal	No	other_hospital	MOM	yes	3	55	3	50	3	46	yes					no
388	5	high	no	Swiss	192	female	Yes	970	No	in	Yes	Yes	Yes	No	No	No	No	normal	No	other_hospital	MOM	yes	3	55	3	50	3	46	yes					no
389	5	high	yes	Swiss	184	male	No	731	No	in	Yes	Yes	No	Yes	No	No	No	normal	Yes	other_hospital	MOM	yes	3	55	3	50	3	46	yes					no
390	9	low	yes	Europe	187	male	No	987	No	in	Yes	No	No	Yes	No	No	No	normal	No	home	MOM	yes	1	85	1	94	1	85	no					no
391	8	middle	yes	Non-Europe	180	female	Yes	630	No	in	Yes	Yes	No	Yes	No	No	No	abnormal	Yes	home	MOM	yes	1	100	1	118	1	100	no					no
392	8	middle	yes	Non-Europe	180	male	Yes	650	No	in	Yes	Yes	No	Yes	No	No	No	normal	No	home	MOM	yes	1	90	1	115	1	97	no					no
393	8	middle	no	Europe	169	female	Yes	520	No	in	Yes	Yes	Yes	Yes	No	No	No	normal	Yes	other_hospital	MOM	yes	1	85	2	77	3	61	yes					yes
394	8	middle	no	Europe	169	male	Yes	620	No	in	Yes	Yes	No	Yes	Yes	No	No	normal	No	other_hospital	MOM	yes	1	85	2	77	2	76	yes					no
395	8	middle	no	Europe	193	female	No	1210	No	in	Yes	No	No	No	No	No	No	normal	No	other_hospital	MOM	yes	1	110	1	94	3	46	yes					no
396	2	high	yes	Swiss	195	male	No	1018	No	in	Yes	Yes	No	No	No	No	No	normal	No	other_hospital	MOM	yes	1	115	1	118	1	103	no					yes
397	6	middle	no	Europe	185	female	No	910	No	in	Yes	No	No	No	No	No	No	normal	No	other_hospital	MOM	yes	1	115	1	106	1	112	no					no
398	10	low		Europe	194	female	No	1000	No	in	Yes	Yes	No	Yes	No	No	No	abnormal	No	other_hospital	MOM	yes	1	95	1	91	1	100	no					no
399	4	high	yes	Swiss	180	male	No	880	No	in	Yes	Yes	No	Yes	No	No	No	normal	Yes	home	MOM	yes	1	130	1	115	1	103	no					yes
400	9	low	no	Swiss	186	male	No	680	No	in	Yes	No	No	No	No	No	No	abnormal	No	home	MOM	yes	1	100	1	89	1	100	no					no
401	9	low	no	Europe	177	male	No	597	No	in	Yes	Yes	No	Yes	Yes	No	No	normal	Yes	home	MOM	yes	2	70	3	50	2	73	yes					yes
402	4	high	yes	Europe	176	male	No	700	No	in	Yes	Yes	No	Yes	No	Yes	No	abnormal	No	home	no_MOM	yes	2	75	3	62	1	82	yes					yes
403	7	middle	no	Swiss	176	male	Yes	670	No	in	Yes	Yes	No	Yes	No	Yes	No	abnormal	Yes	home	MOM	yes							yes					yes
404	7	middle	no	Swiss	176	male	Yes	690	No	in	Yes	Yes	No	Yes	No	No	No	abnormal	Yes	home	MOM	yes	1	85	2	77	1	85	no					yes
405	9	low	yes	Swiss	186	female	No	900	No	in	Yes	Yes	No	No	No	No	Yes	abnormal	No	home	no_MOM	yes	1	95	1	97	1	100	yes					yes
406	5	high	no	Europe	192	male	No	870	No	in	Yes	Yes	No	No	No	No	No	normal	Yes	other_hospital	MOM	yes	1	100	1	103	1	100	no					no
407	6	middle	yes	Swiss	182	male	No	790	Yes	in	Yes	Yes	No	Yes	No	Yes	No	abnormal	No	death
408	3	high	yes	Swiss	179	female	No	785	No	out	No	Yes	Yes	Yes	No	No	No	normal	No	other_hospital	no_MOM	yes	1	95	1	91	1	91	no					no
409	6	middle	yes	Non-Europe	192	female	No	820	No	in	Yes	Yes	No	No	No	No	No	normal	No	home	MOM	yes	1	90	1	83	1	88	no					no
410	8	middle	no	Europe	191	female	No	1050	No	in	Yes	Yes	No	No	No	No	No	normal	No	other_hospital	MOM	yes	1	100	1	94	1	94	no					no
411	8	middle	yes	Non-Europe	195	male	No	1195	No	in	Yes	Yes	No	No	No	Yes	No	abnormal	No	home	MOM	yes							yes					yes
412	6	middle	no	Europe	190	male	No	1100	No	in	Yes	No	No	No	No	No	No	normal	No	home	MOM	yes	1	90	1	97	1	85	yes					yes
413	4	high	yes	Swiss	175	male	Yes	680	No	in	Yes	Yes	Yes	Yes	Yes	No	No	normal	Yes	other_hospital	MOM	yes	1	100	1	94	1	88	yes					no
414	5	high	yes	Swiss	175	female	Yes	630	No	in	Yes	Yes	No	Yes	Yes	No	No	normal	Yes	other_hospital	MOM	yes	1	95	1	106	1	107	no					no
415	8	middle	yes	Swiss	176	male	No	645	No	out	Yes	Yes	No	Yes	No	Yes	No	abnormal	Yes	other_hospital	MOM	yes	2	65	3	59	3	55	yes					yes
416	5	high	yes	Swiss	190	male	No	645	No	in	Yes	Yes	No	No	No	No	No	normal	Yes	home	MOM	yes	1	95	2	71	1	94	no					yes
417	4	high	yes	Swiss	194	female	Yes	525	No	in	Yes	Yes	No	Yes	No	No	No	abnormal	Yes	other_hospital	MOM	yes	1	105	1	103	1	103	no					yes
418	4	high	yes	Swiss	194	female	Yes	1050	No	in	Yes	Yes	No	Yes	No	No	No	abnormal	Yes	other_hospital	MOM	yes	1	105	1	103	1	100	no					yes
419	6	middle	yes	Europe	181	male	No	630	No	in	Yes	Yes	Yes	Yes	No	No	No	abnormal	Yes	other_hospital	MOM	yes	1	80	2	71	1	91	no					no
420	9	low	yes	Non-Europe	178	male	No	700	No	in	Yes	Yes	Yes	Yes	No	No	No	normal	Yes	home	MOM	yes	1	95	1	91	1	91	no					yes
421	8	middle	no	Europe	186	male	No	660	No	in	Yes	Yes	No	Yes	No	No	No	normal	Yes	home	MOM	yes												yes
422	8	middle	yes	Swiss	182	male	Yes	680	No	in	Yes	Yes	No	Yes	No	No	No	normal	Yes	other_hospital	no_MOM	yes	1	110	1	91	1	103	no					no
423	8	middle	yes	Swiss	182	female	Yes	690	No	in	Yes	Yes	No	Yes	Yes	No	No	normal	Yes	home	no_MOM	yes	1	100	1	83	1	91	no					no
424	8	middle	yes	Swiss	182	male	Yes	610	Yes	in	Yes	Yes	No	Yes	No	No	No	normal	No	death
425	6	middle	yes	Swiss	185	female	No	925	No	in	Yes	Yes	No	Yes	No	Yes	No	abnormal	No	other_hospital	no_MOM	yes	1	100	2	77	1	97	no					no
426	10	low	no	Non-Europe	190	female	No	1080	No	in	Yes	No	No	No	No	No	No	abnormal	No	other_hospital	MOM	yes	1	100	1	109	1	107	no					no
427	4	high	yes	Non-Europe	184	male	No	676	No	in	No	Yes	Yes	Yes	No	No	No	normal	Yes	home	MOM	yes	1	90	2	77	1	88	no					no
428	8	middle	yes	Europe	191	female	No	1065	No	in	Yes	Yes	Yes	No	No	No	No	normal	No	home	MOM	yes	1	115	1	115	1	107	no					no
429	7	middle	yes	Europe	184	male	No	690	No	in	Yes	Yes	No	Yes	No	No	No	abnormal	No	other_hospital	no_MOM	yes	1	115	1	91	1	103	no					yes
430	4	high	yes	Swiss	186	male	No	810	No	out	Yes	Yes	No	No	No	No	No	normal	No	other_hospital	MOM	yes	1	100	1	100	1	91	no					yes
431	8	middle	yes	Europe	185	female	No	670	No	in	Yes	Yes	Yes	Yes	No	No	No	abnormal	Yes	home	MOM	yes	1	90	1	91	1	91	no					no
432	6	middle	yes	Swiss	186	female	No	709	No	in	Yes	No	No	Yes	No	No	No	normal	No	other_hospital	MOM	yes	1	105	1	89	1	100	no					no
433	2	high	yes	Swiss	174	male	No	760	No	in	Yes	No	No	Yes	Yes	No	No	abnormal	No	other_hospital	MOM	yes	1	105	2	79	1	94	no					no
434	11	low	yes	Non-Europe	192	female	No	540	No	in	Yes	Yes	No	No	No	No	No	normal	No	other_hospital	no_MOM	yes
435	4	high	yes	Europe	179	male	No	630	No	in	Yes	No	No	Yes	No	No	No	abnormal	No	other_hospital	MOM	yes	1	95	1	83	1	85	no					no
436	6	middle	no	Europe	178	female	No	600	No	in	Yes	Yes	Yes	Yes	Yes	No	No	abnormal	Yes	home	no_MOM	yes	1	95	1	106	2	73	yes					yes
438	6	middle	no	Europe	192	female	No	930	No	in	Yes	Yes	No	Yes	No	No	No	normal	No	home	MOM	yes	1	130	1	118	1	103	no					yes
439	6	middle	yes	Swiss	188	female	No	580	No	in	Yes	Yes	No	Yes	No	No	No	normal	No	other_hospital	MOM	yes	1	110	1	100	1	103	no					no
440					181	male	No	756	No	in	Yes	Yes	Yes	Yes	No	No	No	abnormal	Yes	home	MOM	no
444				Swiss	193	female	No	405	Yes	in	Yes	Yes	No	No	No	No	No	normal	No	death
445				Europe	184	male	No	670	Yes	in	No	Yes	No	No	No	Yes	No	abnormal	No	death
446				Swiss	185	male	No	750	Yes	in	Yes	Yes	No	No	No	No	No	normal	No	death
447				Swiss	177	female	No	700	Yes	in	Yes	No	Yes	Yes	No	No	No	abnormal	No	death
449				Non-Europe	171	male	No	660	Yes	in	No	No								death
452			yes	Non-Europe	173	female	No	610	Yes	in	No	No								death
453				Non-Europe	186	male	No	580	Yes	in	Yes	Yes	Yes	Yes	No	Yes	No	abnormal	No	death
454					177	male	No	730	Yes	out	Yes	Yes	No	No	No	Yes	No	abnormal	No	death
